# Supplementary material for: Production and Composition of Group B Streptococcal Membrane Vesicles Vary Across Diverse Lineages
Source: Front Microbiol. 2021 Nov 22;12:770499. doi: 10.3389/fmicb.2021.770499 (PMC8645895; doi:10.3389/fmicb.2021.770499)
Supplement: Supplementary file 2 [file Table_1.XLSX]

## Sheet: Table S1
Table S1. All hits of interest identified via proteomics of membrane vesicles (MVs) produced by distinct group B Streptococcus strains.
ID	Accession Number	Identified Proteins	Replicate	Strain	Spectral Counts	ST	Capsule	Phenotype	ST_Rep	n
1	ARC25056.1	hypothetical protein A6J68_07735 [Streptococcus sp. 'group B']	2	20	443.5	1	V	Colonizing	2	6
2	ARC25048.1	hyaluronate lyase [Streptococcus sp. 'group B']	2	20	99.943	1	V	Colonizing	2	6
3	ARC24642.1	elongation factor Tu [Streptococcus sp. 'group B']	2	20	71.834	1	V	Colonizing	2	6
4	ARC24328.1	alpha/beta hydrolase [Streptococcus sp. 'group B']	2	20	217.06	1	V	Colonizing	2	6
5	ARC25221.1	sugar ABC transporter substrate-binding protein [Streptococcus sp. 'group B']	2	20	224.87	1	V	Colonizing	2	6
6	ARC25603.1	exo-alpha-sialidase [Streptococcus sp. 'group B']	2	20	176.46	1	V	Colonizing	2	4
7	ARC24017.1	50S ribosomal protein L4 [Streptococcus sp. 'group B']	2	20	49.972	1	V	Colonizing	2	6
8	ARC23977.1	CHAP domain-containing protein [Streptococcus sp. 'group B']	2	20	135.86	1	V	Colonizing	2	6
9	ARC25561.1	30S ribosomal protein S2 [Streptococcus sp. 'group B']	2	20	67.149	1	V	Colonizing	2	6
10	ARC25501.1	elongation factor G [Streptococcus sp. 'group B']	2	20	14.055	1	V	Colonizing	2	6
11	ARC25130.1	choline-binding protein [Streptococcus sp. 'group B']	2	20	78.081	1	V	Colonizing	2	6
12	ARC24110.1	DNA-directed RNA polymerase subunit beta' [Streptococcus sp. 'group B']	2	20	29.671	1	V	Colonizing	2	6
13	ARC24463.1	phage capsid protein [Streptococcus sp. 'group B']	2	20	0	1	V	Colonizing	2	2
14	ARC24099.1	peptide ABC transporter substrate-binding protein [Streptococcus sp. 'group B']	2	20	21.863	1	V	Colonizing	2	6
15	ARC23950.1	IMP dehydrogenase [Streptococcus sp. 'group B']	2	20	21.863	1	V	Colonizing	2	6
16	ARC24797.1	BMP family ABC transporter substrate-binding protein [Streptococcus sp. 'group B']	2	20	42.164	1	V	Colonizing	2	6
17	ARC24716.1	hypothetical protein A6J68_05785 [Streptococcus sp. 'group B']	2	20	151.48	1	V	Colonizing	2	6
18	ARC23930.1	30S ribosomal protein S4 [Streptococcus sp. 'group B']	2	20	65.588	1	V	Colonizing	2	6
19	ARC24109.1	DNA-directed RNA polymerase subunit beta [Streptococcus sp. 'group B']	2	20	35.917	1	V	Colonizing	2	6
20	ARC24022.1	30S ribosomal protein S3 [Streptococcus sp. 'group B']	2	20	49.972	1	V	Colonizing	2	6
21	ARC24743.1	ATP synthase subunit beta [Streptococcus sp. 'group B']	2	20	15.616	1	V	Colonizing	2	6
22	ARC25229.1	amino acid ABC transporter permease [Streptococcus sp. 'group B']	2	20	21.863	1	V	Colonizing	2	6
23	ARC24476.1	phage holin [Streptococcus sp. 'group B']	2	20	0	1	V	Colonizing	2	2
24	AVH83455.1	peptidase C5 [Streptococcus sp. 'group B']	2	20	0	1	V	Colonizing	2	3
25	ARC24536.1	cell surface protein [Streptococcus sp. 'group B']	2	20	132.74	1	V	Colonizing	2	4
26	ARC24741.1	ATP synthase subunit alpha [Streptococcus sp. 'group B']	2	20	17.178	1	V	Colonizing	2	6
27	AVH83426.1	class 1b ribonucleoside-diphosphate reductase subunit alpha [Streptococcus sp. 'group B']	2	20	17.178	1	V	Colonizing	2	6
28	ARC24532.1	acid phosphatase AphA [Streptococcus sp. 'group B']	2	20	85.889	1	V	Colonizing	2	6
29	ARC24238.1	amino acid ABC transporter substrate-binding protein [Streptococcus sp. 'group B']	2	20	18.739	1	V	Colonizing	2	6
30	ARC24012.1	bifunctional acetaldehyde-CoA/alcohol dehydrogenase [Streptococcus sp. 'group B']	2	20	17.178	1	V	Colonizing	2	6
31	ARC25237.1	amidase [Streptococcus sp. 'group B']	2	20	103.07	1	V	Colonizing	2	6
32	ARC24632.1	lysine--tRNA ligase [Streptococcus sp. 'group B']	2	20	21.863	1	V	Colonizing	2	6
33	ARC24028.1	50S ribosomal protein L5 [Streptococcus sp. 'group B']	2	20	18.739	1	V	Colonizing	2	6
34	ARC24016.1	50S ribosomal protein L3 [Streptococcus sp. 'group B']	2	20	9.3697	1	V	Colonizing	2	6
35	ARC25115.1	bifunctional metallophosphatase/5'-nucleotidase [Streptococcus sp. 'group B']	2	20	21.863	1	V	Colonizing	2	6
36	ARC24684.1	foldase [Streptococcus sp. 'group B']	2	20	7.8081	1	V	Colonizing	2	6
37	ARC24513.1	50S ribosomal protein L19 [Streptococcus sp. 'group B']	2	20	21.863	1	V	Colonizing	2	6
38	ARC24063.1	CTP synthetase [Streptococcus sp. 'group B']	2	20	18.739	1	V	Colonizing	2	6
39	ARC25426.1	preprotein translocase subunit SecA [Streptococcus sp. 'group B']	2	20	0	1	V	Colonizing	2	5
40	ARC25007.1	30S ribosomal protein S1 [Streptococcus sp. 'group B']	2	20	9.3697	1	V	Colonizing	2	6
41	ARC24246.1	penicillin-binding protein [Streptococcus sp. 'group B']	2	20	35.917	1	V	Colonizing	2	6
42	ARC24595.1	threonine--tRNA ligase [Streptococcus sp. 'group B']	2	20	17.178	1	V	Colonizing	2	6
43	ARC24403.1	translational GTPase TypA [Streptococcus sp. 'group B']	2	20	9.3697	1	V	Colonizing	2	6
44	ARC24789.1	glutamine--fructose-6-phosphate transaminase (isomerizing) [Streptococcus sp. 'group B']	2	20	7.8081	1	V	Colonizing	2	6
45	ARC24108.1	penicillin-binding protein [Streptococcus sp. 'group B']	2	20	42.164	1	V	Colonizing	2	6
46	ARC24326.1	translation initiation factor IF-2 [Streptococcus sp. 'group B']	2	20	31.232	1	V	Colonizing	2	6
47	ARC24019.1	50S ribosomal protein L2 [Streptococcus sp. 'group B']	2	20	20.301	1	V	Colonizing	2	6
48	ARC24524.1	septation ring formation regulator EzrA [Streptococcus sp. 'group B']	2	20	0	1	V	Colonizing	2	5
49	ARC25585.2	proline--tRNA ligase [Streptococcus sp. 'group B']	2	20	0	1	V	Colonizing	2	5
50	ARC24305.1	PTS mannose family transporter subunit IID [Streptococcus sp. 'group B']	2	20	12.493	1	V	Colonizing	2	6
51	ARC25128.2	PTS fructose transporter subunit IIC [Streptococcus sp. 'group B']	2	20	12.493	1	V	Colonizing	2	6
52	ARC24498.1	asparagine--tRNA ligase [Streptococcus sp. 'group B']	2	20	10.931	1	V	Colonizing	2	6
53	ARC23832.1	chromosome assembly protein [Streptococcus sp. 'group B']	2	20	42.164	1	V	Colonizing	2	6
54	ARC23880.1	aspartate--tRNA ligase [Streptococcus sp. 'group B']	2	20	12.493	1	V	Colonizing	2	6
55	ARC25370.1	LemA family protein [Streptococcus sp. 'group B']	2	20	14.055	1	V	Colonizing	2	6
56	ARC24643.1	triose-phosphate isomerase [Streptococcus sp. 'group B']	2	20	18.739	1	V	Colonizing	2	6
57	ARC25230.1	amino acid ABC transporter ATP-binding protein [Streptococcus sp. 'group B']	2	20	0	1	V	Colonizing	2	5
58	ARC25306.1	methionine--tRNA ligase [Streptococcus sp. 'group B']	2	20	0	1	V	Colonizing	2	5
59	ARC24786.1	pyruvate kinase [Streptococcus sp. 'group B']	2	20	7.8081	1	V	Colonizing	2	6
60	ARC25502.1	30S ribosomal protein S7 [Streptococcus sp. 'group B']	2	20	6.2464	1	V	Colonizing	2	6
61	ARC25383.1	amino acid ABC transporter substrate-binding protein [Streptococcus sp. 'group B']	2	20	34.355	1	V	Colonizing	2	6
62	ARC25354.1	ABC transporter substrate-binding protein [Streptococcus sp. 'group B']	2	20	29.671	1	V	Colonizing	2	6
63	ARC24070.1	glutamate--tRNA ligase [Streptococcus sp. 'group B']	2	20	7.8081	1	V	Colonizing	2	6
64	ARC25287.1	metal ABC transporter substrate-binding protein [Streptococcus sp. 'group B']	2	20	9.3697	1	V	Colonizing	2	6
65	ARC23976.1	ATP-dependent metallopeptidase FtsH/Yme1/Tma family protein [Streptococcus sp. 'group B']	2	20	0	1	V	Colonizing	2	5
66	ARC25465.1	formate C-acetyltransferase [Streptococcus sp. 'group B']	2	20	6.2464	1	V	Colonizing	2	6
67	ARC24158.1	50S ribosomal protein L13 [Streptococcus sp. 'group B']	2	20	7.8081	1	V	Colonizing	2	6
68	ARC24529.1	endonuclease [Streptococcus sp. 'group B']	2	20	20.301	1	V	Colonizing	2	5
69	ARC25252.1	transglutaminase [Streptococcus sp. 'group B']	2	20	0	1	V	Colonizing	2	2
70	AVH83378.1	anaerobic ribonucleoside-triphosphate reductase [Streptococcus sp. 'group B']	2	20	0	1	V	Colonizing	2	4
71	ARC24644.1	2,3-bisphosphoglycerate-dependent phosphoglycerate mutase [Streptococcus sp. 'group B']	2	20	10.931	1	V	Colonizing	2	6
72	ARC25170.1	50S ribosomal protein L20 [Streptococcus sp. 'group B']	2	20	10.931	1	V	Colonizing	2	6
73	ARC24346.1	BMP family ABC transporter substrate-binding protein [Streptococcus sp. 'group B']	2	20	6.2464	1	V	Colonizing	2	6
74	ARC24294.1	3-oxoacyl-[acyl-carrier-protein] reductase [Streptococcus sp. 'group B']	2	20	1.5616	1	V	Colonizing	2	6
75	AVH83490.1	ATP-dependent Clp protease ATP-binding subunit [Streptococcus sp. 'group B']	2	20	1.5616	1	V	Colonizing	2	6
76	ARC25550.1	adenylosuccinate synthetase [Streptococcus sp. 'group B']	2	20	12.493	1	V	Colonizing	2	6
77	ARC24487.1	calcium-translocating P-type ATPase, PMCA-type [Streptococcus sp. 'group B']	2	20	0	1	V	Colonizing	2	5
78	ARC24116.1	acetate kinase [Streptococcus sp. 'group B']	2	20	6.2464	1	V	Colonizing	2	6
79	ARC24307.1	PTS mannose transporter subunit IIAB [Streptococcus sp. 'group B']	2	20	0	1	V	Colonizing	2	5
80	ARC24159.1	30S ribosomal protein S9 [Streptococcus sp. 'group B']	2	20	7.8081	1	V	Colonizing	2	6
81	ARC23960.1	ABC-F family ATPase [Streptococcus sp. 'group B']	2	20	3.1232	1	V	Colonizing	2	6
82	ARC24475.1	hypothetical protein A6J68_04380 [Streptococcus sp. 'group B']	2	20	0	1	V	Colonizing	2	3
83	ARC25409.1	Asp-tRNA(Asn)/Glu-tRNA(Gln) amidotransferase GatCAB subunit A [Streptococcus sp. 'group B']	2	20	4.6848	1	V	Colonizing	2	5
84	ARC24295.1	beta-ketoacyl-[acyl-carrier-protein] synthase II [Streptococcus sp. 'group B']	2	20	0	1	V	Colonizing	2	4
85	ARC24033.1	30S ribosomal protein S5 [Streptococcus sp. 'group B']	2	20	0	1	V	Colonizing	2	5
86	ARC25684.1	DAK2 domain-containing protein [Streptococcus sp. 'group B']	2	20	0	1	V	Colonizing	2	4
87	ARC24018.1	50S ribosomal protein L23 [Streptococcus sp. 'group B']	2	20	7.8081	1	V	Colonizing	2	6
88	ARC24523.1	DNA topoisomerase (ATP-hydrolyzing) subunit B [Streptococcus sp. 'group B']	2	20	1.5616	1	V	Colonizing	2	5
89	ARC25027.1	LytR family transcriptional regulator [Streptococcus sp. 'group B']	2	20	1.5616	1	V	Colonizing	2	6
90	ARC25518.1	D-alanyl-lipoteichoic acid biosynthesis protein DltD [Streptococcus sp. 'group B']	2	20	4.6848	1	V	Colonizing	2	6
91	ARC24292.1	enoyl-[acyl-carrier-protein] reductase FabK [Streptococcus sp. 'group B']	2	20	3.1232	1	V	Colonizing	2	6
92	ARC24785.1	6-phosphofructokinase [Streptococcus sp. 'group B']	2	20	7.8081	1	V	Colonizing	2	6
93	ARC24302.1	serine--tRNA ligase [Streptococcus sp. 'group B']	2	20	9.3697	1	V	Colonizing	2	6
94	ARC25712.1	RNA-binding transcriptional accessory protein [Streptococcus sp. 'group B']	2	20	3.1232	1	V	Colonizing	2	6
95	ARC25496.1	type I glutamate--ammonia ligase [Streptococcus sp. 'group B']	2	20	1.5616	1	V	Colonizing	2	5
96	ARC23978.1	ribose-phosphate pyrophosphokinase 1 [Streptococcus sp. 'group B']	2	20	12.493	1	V	Colonizing	2	6
97	AVH83453.1	hypothetical protein A6J68_07845 [Streptococcus sp. 'group B']	2	20	10.931	1	V	Colonizing	2	6
98	ARC24458.1	phage portal protein [Streptococcus sp. 'group B']	2	20	0	1	V	Colonizing	2	2
99	ARC24803.1	DNA gyrase subunit A [Streptococcus sp. 'group B']	2	20	3.1232	1	V	Colonizing	2	6
100	ARC25049.1	dTDP-glucose 4,6-dehydratase [Streptococcus sp. 'group B']	2	20	14.055	1	V	Colonizing	2	6
101	ARC24739.1	ATP synthase subunit B [Streptococcus sp. 'group B']	2	20	7.8081	1	V	Colonizing	2	6
102	ARC25500.1	type I glyceraldehyde-3-phosphate dehydrogenase [Streptococcus sp. 'group B']	2	20	0	1	V	Colonizing	2	5
103	ARC24686.1	alanine--tRNA ligase [Streptococcus sp. 'group B']	2	20	0	1	V	Colonizing	2	4
104	ARC24821.1	signal recognition particle protein [Streptococcus sp. 'group B']	2	20	6.2464	1	V	Colonizing	2	6
105	ARC24025.1	30S ribosomal protein S17 [Streptococcus sp. 'group B']	2	20	3.1232	1	V	Colonizing	2	6
106	ARC24775.1	elongation factor 4 [Streptococcus sp. 'group B']	2	20	3.1232	1	V	Colonizing	2	6
107	ARC23866.1	DNA recombination/repair protein RecA [Streptococcus sp. 'group B']	2	20	6.2464	1	V	Colonizing	2	6
108	ARC24417.1	ATP-dependent Clp protease ATP-binding subunit [Streptococcus sp. 'group B']	2	20	0	1	V	Colonizing	2	4
109	ARC24528.1	enolase [Streptococcus sp. 'group B']	2	20	1.5616	1	V	Colonizing	2	6
110	ARC24061.1	trigger factor [Streptococcus sp. 'group B']	2	20	0	1	V	Colonizing	2	5
111	ARC24088.1	glutamine ABC transporter substrate-binding protein [Streptococcus sp. 'group B']	2	20	3.1232	1	V	Colonizing	2	6
112	ARC25226.1	peptidase [Streptococcus sp. 'group B']	2	20	0	1	V	Colonizing	2	2
113	ARC24220.1	glycine--tRNA ligase subunit beta [Streptococcus sp. 'group B']	2	20	0	1	V	Colonizing	2	4
114	ARC24655.1	ATP-dependent helicase [Streptococcus sp. 'group B']	2	20	4.6848	1	V	Colonizing	2	6
115	ARC23823.1	hypothetical protein A6J68_00210 [Streptococcus sp. 'group B']	2	20	31.232	1	V	Colonizing	2	6
116	ARC25708.1	cell surface protein [Streptococcus sp. 'group B']	2	20	20.301	1	V	Colonizing	2	2
117	ARC25169.1	LTA synthase family protein [Streptococcus sp. 'group B']	2	20	1.5616	1	V	Colonizing	2	6
118	ARC24084.1	SPFH domain-containing protein [Streptococcus sp. 'group B']	2	20	6.2464	1	V	Colonizing	2	5
119	ARC24298.1	acetyl-CoA carboxylase biotin carboxylase subunit [Streptococcus sp. 'group B']	2	20	0	1	V	Colonizing	2	4
120	ARC25276.1	50S ribosomal protein L1 [Streptococcus sp. 'group B']	2	20	1.5616	1	V	Colonizing	2	6
121	ARC25331.1	uracil phosphoribosyltransferase [Streptococcus sp. 'group B']	2	20	0	1	V	Colonizing	2	4
122	AVH83449.1	capsular polysaccharide biosynthesis protein CpsC [Streptococcus sp. 'group B']	2	20	3.1232	1	V	Colonizing	2	6
123	ARC24254.1	ribonuclease Y [Streptococcus sp. 'group B']	2	20	0	1	V	Colonizing	2	5
124	ARC24985.1	hypothetical protein A6J68_07330 [Streptococcus sp. 'group B']	2	20	0	1	V	Colonizing	2	4
125	ARC25504.1	pur operon repressor [Streptococcus sp. 'group B']	2	20	3.1232	1	V	Colonizing	2	6
126	ARC24650.1	peptide chain release factor 3 [Streptococcus sp. 'group B']	2	20	3.1232	1	V	Colonizing	2	6
127	ARC24757.1	thiamine pyrophosphate-dependent dehydrogenase E1 component subunit alpha [Streptococcus sp. 'group B']	2	20	0	1	V	Colonizing	2	4
128	ARC24306.1	PTS mannose/fructose/sorbose transporter subunit IIC [Streptococcus sp. 'group B']	2	20	3.1232	1	V	Colonizing	2	6
129	ARC24444.1	hypothetical protein A6J68_04215 [Streptococcus sp. 'group B']	2	20	0	1	V	Colonizing	2	2
130	ARC25316.1	3-phosphoserine/phosphohydroxythreonine transaminase [Streptococcus sp. 'group B']	2	20	12.493	1	V	Colonizing	2	5
131	ARC24266.1	Stk1 family PASTA domain-containing Ser/Thr kinase [Streptococcus sp. 'group B']	2	20	0	1	V	Colonizing	2	5
132	ARC23954.1	arginine deiminase [Streptococcus sp. 'group B']	2	20	3.1232	1	V	Colonizing	2	6
133	ARC25367.1	DNA-binding response regulator [Streptococcus sp. 'group B']	2	20	0	1	V	Colonizing	2	4
134	ARC24645.1	penicillin-binding protein 2 [Streptococcus sp. 'group B']	2	20	10.931	1	V	Colonizing	2	6
135	ARC25417.1	pyridoxal phosphate-dependent aminotransferase [Streptococcus sp. 'group B']	2	20	3.1232	1	V	Colonizing	2	6
136	ARC24098.1	D-alanyl-D-alanine carboxypeptidase [Streptococcus sp. 'group B']	2	20	14.055	1	V	Colonizing	2	6
137	ARC24235.1	PASTA domain-containing protein [Streptococcus sp. 'group B']	2	20	18.739	1	V	Colonizing	2	6
138	AVH83376.1	hypothetical protein A6J68_00335 [Streptococcus sp. 'group B']	2	20	1.5616	1	V	Colonizing	2	5
139	ARC24462.1	DUF4355 domain-containing protein [Streptococcus sp. 'group B']	2	20	0	1	V	Colonizing	2	2
140	ARC24030.1	30S ribosomal protein S8 [Streptococcus sp. 'group B']	2	20	1.5616	1	V	Colonizing	2	6
141	ARC24750.1	phenylalanine--tRNA ligase subunit beta [Streptococcus sp. 'group B']	2	20	1.5616	1	V	Colonizing	2	4
142	AVH83466.1	surface protein [Streptococcus sp. 'group B']	2	20	6.2464	1	V	Colonizing	2	6
143	ARC25408.1	Asp-tRNA(Asn)/Glu-tRNA(Gln) amidotransferase GatCAB subunit B [Streptococcus sp. 'group B']	2	20	4.6848	1	V	Colonizing	2	5
144	ARC23876.1	arginine--tRNA ligase [Streptococcus sp. 'group B']	2	20	0	1	V	Colonizing	2	4
145	ARC24203.1	osmoprotectant ABC transporter substrate-binding protein [Streptococcus sp. 'group B']	2	20	6.2464	1	V	Colonizing	2	6
146	ARC25233.1	GTPase ObgE [Streptococcus sp. 'group B']	2	20	3.1232	1	V	Colonizing	2	6
147	ARC25284.1	peptidylprolyl isomerase [Streptococcus sp. 'group B']	2	20	0	1	V	Colonizing	2	5
148	ARC24293.1	[acyl-carrier-protein] S-malonyltransferase [Streptococcus sp. 'group B']	2	20	0	1	V	Colonizing	2	4
149	ARC24348.1	NAD(P)H-dependent glycerol-3-phosphate dehydrogenase [Streptococcus sp. 'group B']	2	20	0	1	V	Colonizing	2	4
150	ARC25181.1	ferrichrome ABC transporter substrate-binding protein [Streptococcus sp. 'group B']	2	20	0	1	V	Colonizing	2	4
151	ARC23981.1	phosphate acyltransferase PlsX [Streptococcus sp. 'group B']	2	20	0	1	V	Colonizing	2	5
152	ARC23881.1	histidine--tRNA ligase [Streptococcus sp. 'group B']	2	20	0	1	V	Colonizing	2	4
153	ARC24892.1	serine hydroxymethyltransferase [Streptococcus sp. 'group B']	2	20	4.6848	1	V	Colonizing	2	6
154	ARC24036.1	preprotein translocase subunit SecY [Streptococcus sp. 'group B']	2	20	0	1	V	Colonizing	2	5
155	ARC25461.1	signal peptidase I [Streptococcus sp. 'group B']	2	20	0	1	V	Colonizing	2	5
156	ARC25503.1	30S ribosomal protein S12 [Streptococcus sp. 'group B']	2	20	6.2464	1	V	Colonizing	2	6
157	ARC24742.1	ATP synthase subunit gamma [Streptococcus sp. 'group B']	2	20	0	1	V	Colonizing	2	4
158	ARC25516.1	DUF2974 domain-containing protein [Streptococcus sp. 'group B']	2	20	45.287	1	V	Colonizing	2	2
159	ARC25589.1	preprotein translocase subunit YajC [Streptococcus sp. 'group B']	2	20	4.6848	1	V	Colonizing	2	5
160	ARC24806.1	DUF1002 domain-containing protein [Streptococcus sp. 'group B']	2	20	9.3697	1	V	Colonizing	2	5
161	ARC24798.1	ABC transporter ATP-binding protein [Streptococcus sp. 'group B']	2	20	6.2464	1	V	Colonizing	2	6
162	ARC25359.1	UDP-N-acetylmuramate--L-alanine ligase [Streptococcus sp. 'group B']	2	20	0	1	V	Colonizing	2	4
163	ARC24071.1	D-ribose ABC transporter substrate-binding protein [Streptococcus sp. 'group B']	2	20	0	1	V	Colonizing	2	4
164	ARC25352.2	membrane protein insertase YidC [Streptococcus sp. 'group B']	2	20	1.5616	1	V	Colonizing	2	6
165	AVH83446.1	DNA helicase PcrA [Streptococcus sp. 'group B']	2	20	0	1	V	Colonizing	2	4
166	ARC25695.1	transcription termination/antitermination protein NusA [Streptococcus sp. 'group B']	2	20	0	1	V	Colonizing	2	4
167	ARC24473.1	N-acetylmuramoyl-L-alanine amidase [Streptococcus sp. 'group B']	2	20	0	1	V	Colonizing	2	2
168	ARC24468.1	phage major tail protein, TP901-1 family [Streptococcus sp. 'group B']	2	20	0	1	V	Colonizing	2	2
169	ARC24042.1	DNA-directed RNA polymerase subunit alpha [Streptococcus sp. 'group B']	2	20	1.5616	1	V	Colonizing	2	5
170	ARC24758.1	alpha-ketoacid dehydrogenase subunit beta [Streptococcus sp. 'group B']	2	20	3.1232	1	V	Colonizing	2	4
171	ARC25586.1	RIP metalloprotease RseP [Streptococcus sp. 'group B']	2	20	0	1	V	Colonizing	2	5
172	ARC25469.1	aquaporin family protein [Streptococcus sp. 'group B']	2	20	1.5616	1	V	Colonizing	2	6
173	ARC24986.1	kinase [Streptococcus sp. 'group B']	2	20	12.493	1	V	Colonizing	2	5
174	ARC24867.1	carbamoyl-phosphate synthase large subunit [Streptococcus sp. 'group B']	2	20	3.1232	1	V	Colonizing	2	6
175	ARC25259.2	GTPase Era [Streptococcus sp. 'group B']	2	20	1.5616	1	V	Colonizing	2	6
176	ARC24760.1	dihydrolipoyl dehydrogenase [Streptococcus sp. 'group B']	2	20	0	1	V	Colonizing	2	4
177	ARC23958.1	tryptophan--tRNA ligase [Streptococcus sp. 'group B']	2	20	0	1	V	Colonizing	2	5
178	ARC24831.1	phosphate ABC transporter substrate-binding protein [Streptococcus sp. 'group B']	2	20	4.6848	1	V	Colonizing	2	6
179	ARC24216.1	N-acetylglucosamine-6-phosphate deacetylase [Streptococcus sp. 'group B']	2	20	3.1232	1	V	Colonizing	2	4
180	ARC24409.1	cell division protein FtsZ [Streptococcus sp. 'group B']	2	20	0	1	V	Colonizing	2	4
181	ARC24040.1	30S ribosomal protein S13 [Streptococcus sp. 'group B']	2	20	0	1	V	Colonizing	2	5
182	ARC24443.1	chromosome segregation protein SMC [Streptococcus sp. 'group B']	2	20	0	1	V	Colonizing	2	2
183	ARC24340.1	tRNA guanosine(34) transglycosylase Tgt [Streptococcus sp. 'group B']	2	20	1.5616	1	V	Colonizing	2	6
184	ARC25494.1	ribonuclease J [Streptococcus sp. 'group B']	2	20	0	1	V	Colonizing	2	4
185	ARC24725.1	UDP-N-acetylglucosamine 1-carboxyvinyltransferase [Streptococcus sp. 'group B']	2	20	0	1	V	Colonizing	2	4
186	ARC25499.1	phosphoglycerate kinase [Streptococcus sp. 'group B']	2	20	0	1	V	Colonizing	2	4
187	ARC23833.1	leucine--tRNA ligase [Streptococcus sp. 'group B']	2	20	0	1	V	Colonizing	2	4
188	ARC24015.1	30S ribosomal protein S10 [Streptococcus sp. 'group B']	2	20	6.2464	1	V	Colonizing	2	6
189	ARC23830.1	serine protease [Streptococcus sp. 'group B']	2	20	10.931	1	V	Colonizing	2	6
190	ARC25701.1	DEAD/DEAH box helicase [Streptococcus sp. 'group B']	2	20	0	1	V	Colonizing	2	2
191	ARC24041.1	30S ribosomal protein S11 [Streptococcus sp. 'group B']	2	20	4.6848	1	V	Colonizing	2	6
192	ARC24502.1	RNase adapter RapZ [Streptococcus sp. 'group B']	2	20	6.2464	1	V	Colonizing	2	5
193	ARC25380.1	methionine import ATP-binding protein MetN [Streptococcus sp. 'group B']	2	20	0	1	V	Colonizing	2	4
194	ARC25451.1	30S ribosomal protein S18 [Streptococcus sp. 'group B']	2	20	4.6848	1	V	Colonizing	2	6
195	AVH83387.1	redox-regulated ATPase YchF [Streptococcus sp. 'group B']	2	20	0	1	V	Colonizing	2	4
196	ARC24252.1	hypothetical protein A6J68_03045 [Streptococcus sp. 'group B']	2	20	0	1	V	Colonizing	2	5
197	ARC23934.1	tRNA uridine-5-carboxymethylaminomethyl(34) synthesis enzyme MnmG [Streptococcus sp. 'group B']	2	20	0	1	V	Colonizing	2	4
198	ARC24087.1	amino acid ABC transporter ATP-binding protein [Streptococcus sp. 'group B']	2	20	0	1	V	Colonizing	2	5
199	ARC24845.1	ferrichrome ABC transporter substrate-binding protein [Streptococcus sp. 'group B']	2	20	1.5616	1	V	Colonizing	2	5
200	ARC24415.1	isoleucine--tRNA ligase [Streptococcus sp. 'group B']	2	20	0	1	V	Colonizing	2	4
201	ARC23963.1	PDZ domain-containing protein [Streptococcus sp. 'group B']	2	20	1.5616	1	V	Colonizing	2	6
202	ARC23979.1	pyridoxal phosphate-dependent aminotransferase [Streptococcus sp. 'group B']	2	20	0	1	V	Colonizing	2	4
203	ARC25205.1	glycosyltransferase family 2 protein [Streptococcus sp. 'group B']	2	20	0	1	V	Colonizing	2	5
204	ARC24243.1	nicotinate phosphoribosyltransferase [Streptococcus sp. 'group B']	2	20	0	1	V	Colonizing	2	4
205	ARC25382.1	O-sialoglycoprotein endopeptidase [Streptococcus sp. 'group B']	2	20	1.5616	1	V	Colonizing	2	6
206	ARC24239.1	amino acid ABC transporter permease [Streptococcus sp. 'group B']	2	20	1.5616	1	V	Colonizing	2	5
207	ARC24107.1	tyrosine--tRNA ligase [Streptococcus sp. 'group B']	2	20	1.5616	1	V	Colonizing	2	5
208	ARC24640.1	phosphoenolpyruvate carboxylase [Streptococcus sp. 'group B']	2	20	3.1232	1	V	Colonizing	2	4
209	ARC24746.1	UDP-N-acetylglucosamine 1-carboxyvinyltransferase [Streptococcus sp. 'group B']	2	20	0	1	V	Colonizing	2	4
210	ARC23843.1	penicillin-binding protein [Streptococcus sp. 'group B']	2	20	9.3697	1	V	Colonizing	2	6
211	ARC25555.1	tRNA dihydrouridine synthase DusB [Streptococcus sp. 'group B']	2	20	0	1	V	Colonizing	2	4
212	ARC23847.1	Na+ dependent nucleoside transporter domain-containing protein [Streptococcus sp. 'group B']	2	20	0	1	V	Colonizing	2	5
213	ARC24601.1	glutamine ABC transporter substrate-binding protein [Streptococcus sp. 'group B']	2	20	18.739	1	V	Colonizing	2	6
214	ARC24414.1	cell division protein DivIVA [Streptococcus sp. 'group B']	2	20	0	1	V	Colonizing	2	5
215	ARC24638.1	DUF4430 domain-containing protein [Streptococcus sp. 'group B']	2	20	4.6848	1	V	Colonizing	2	4
216	ARC24377.1	valine--tRNA ligase [Streptococcus sp. 'group B']	2	20	0	1	V	Colonizing	2	2
217	ARC24602.1	amino acid ABC transporter ATP-binding protein [Streptococcus sp. 'group B']	2	20	1.5616	1	V	Colonizing	2	6
218	ARC25357.1	endolytic transglycosylase MltG [Streptococcus sp. 'group B']	2	20	4.6848	1	V	Colonizing	2	4
219	ARC25376.1	serine/threonine transporter SstT [Streptococcus sp. 'group B']	2	20	1.5616	1	V	Colonizing	2	5
220	ARC25030.1	purine-nucleoside phosphorylase [Streptococcus sp. 'group B']	2	20	0	1	V	Colonizing	2	3
221	ARC25362.1	ribosome biogenesis GTPase Der [Streptococcus sp. 'group B']	2	20	0	1	V	Colonizing	2	4
222	AVH83460.1	metallophosphatase [Streptococcus sp. 'group B']	2	20	0	1	V	Colonizing	2	3
223	ARC24020.1	30S ribosomal protein S19 [Streptococcus sp. 'group B']	2	20	0	1	V	Colonizing	2	5
224	AVH83487.1	5'-nucleotidase, lipoprotein e(P4) family [Streptococcus sp. 'group B']	2	20	4.6848	1	V	Colonizing	2	6
225	AVH83427.1	ATP-dependent helicase [Streptococcus sp. 'group B']	2	20	0	1	V	Colonizing	2	5
226	ARC25429.1	PTS beta-glucoside transporter subunit IIBCA [Streptococcus sp. 'group B']	2	20	0	1	V	Colonizing	2	5
227	ARC24804.1	class A sortase [Streptococcus sp. 'group B']	2	20	0	1	V	Colonizing	2	4
228	ARC24869.1	aspartate carbamoyltransferase catalytic subunit [Streptococcus sp. 'group B']	2	20	7.8081	1	V	Colonizing	2	6
229	ARC25201.1	nucleotide sugar dehydratase [Streptococcus sp. 'group B']	2	20	0	1	V	Colonizing	2	4
230	ARC24043.1	50S ribosomal protein L17 [Streptococcus sp. 'group B']	2	20	3.1232	1	V	Colonizing	2	4
231	ARC24054.1	molecular chaperone DnaJ [Streptococcus sp. 'group B']	2	20	0	1	V	Colonizing	2	4
232	ARC24237.1	ATP-dependent helicase [Streptococcus sp. 'group B']	2	20	1.5616	1	V	Colonizing	2	5
233	ARC24710.1	uridine kinase [Streptococcus sp. 'group B']	2	20	0	1	V	Colonizing	2	4
234	ARC24624.1	collagenase-like protease [Streptococcus sp. 'group B']	2	20	0	1	V	Colonizing	2	4
235	ARC24864.1	phage infection protein [Streptococcus sp. 'group B']	2	20	0	1	V	Colonizing	2	2
236	ARC24709.1	polysaccharide deacetylase [Streptococcus sp. 'group B']	2	20	0	1	V	Colonizing	2	5
237	ARC24103.1	ABC transporter ATP-binding protein [Streptococcus sp. 'group B']	2	20	0	1	V	Colonizing	2	4
238	AVH83482.1	excinuclease ABC subunit UvrA [Streptococcus sp. 'group B']	2	20	0	1	V	Colonizing	2	4
239	ARC24228.1	transketolase [Streptococcus sp. 'group B']	2	20	0	1	V	Colonizing	2	4
240	ARC25479.1	NAD(P)/FAD-dependent oxidoreductase [Streptococcus sp. 'group B']	2	20	0	1	V	Colonizing	2	4
241	ARC24782.1	ABC transporter ATP-binding protein [Streptococcus sp. 'group B']	2	20	0	1	V	Colonizing	2	5
242	ARC25335.1	Trk system potassium transporter TrkA [Streptococcus sp. 'group B']	2	20	1.5616	1	V	Colonizing	2	5
243	ARC25018.1	N-acetylneuraminate synthase [Streptococcus sp. 'group B']	2	20	0	1	V	Colonizing	2	4
244	ARC25089.1	50S ribosomal protein L10 [Streptococcus sp. 'group B']	2	20	1.5616	1	V	Colonizing	2	4
245	ARC23840.1	pathogenicity protein [Streptococcus sp. 'group B']	2	20	18.739	1	V	Colonizing	2	2
246	ARC24486.1	HD domain-containing protein [Streptococcus sp. 'group B']	2	20	0	1	V	Colonizing	2	4
247	ARC24204.1	ABC transporter ATP-binding protein [Streptococcus sp. 'group B']	2	20	0	1	V	Colonizing	2	3
248	ARC25528.1	glycine/betaine ABC transporter permease [Streptococcus sp. 'group B']	2	20	0	1	V	Colonizing	2	3
249	ARC24459.1	phage head morphogenesis protein [Streptococcus sp. 'group B']	2	20	0	1	V	Colonizing	2	2
250	ARC24383.1	asparagine synthetase A [Streptococcus sp. 'group B']	2	20	0	1	V	Colonizing	2	4
251	ARC24492.1	ABC transporter permease [Streptococcus sp. 'group B']	2	20	0	1	V	Colonizing	2	4
252	ARC24912.1	ribose-phosphate pyrophosphokinase 2 [Streptococcus sp. 'group B']	2	20	0	1	V	Colonizing	2	4
253	ARC25141.1	efflux RND transporter periplasmic adaptor subunit [Streptococcus sp. 'group B']	2	20	0	1	V	Colonizing	2	5
254	ARC24673.1	tRNA preQ1(34) S-adenosylmethionine ribosyltransferase-isomerase QueA [Streptococcus sp. 'group B']	2	20	0	1	V	Colonizing	2	4
255	ARC25150.1	50S ribosomal protein L21 [Streptococcus sp. 'group B']	2	20	1.5616	1	V	Colonizing	2	6
256	ARC24388.1	PDZ domain-containing protein [Streptococcus sp. 'group B']	2	20	0	1	V	Colonizing	2	3
257	ARC24406.1	undecaprenyldiphospho-muramoylpentapeptide beta-N- acetylglucosaminyltransferase [Streptococcus sp. 'group B']	2	20	0	1	V	Colonizing	2	3
258	ARC24240.1	amino acid ABC transporter ATP-binding protein [Streptococcus sp. 'group B']	2	20	0	1	V	Colonizing	2	5
259	AVH83484.1	Xaa-Pro dipeptidyl-peptidase [Streptococcus sp. 'group B']	2	20	0	1	V	Colonizing	2	5
260	ARC24812.1	O-sialoglycoprotein endopeptidase [Streptococcus sp. 'group B']	2	20	0	1	V	Colonizing	2	4
261	ARC24402.1	rhodanese-like domain-containing protein [Streptococcus sp. 'group B']	2	20	0	1	V	Colonizing	2	4
262	ARC25043.1	acetolactate synthase AlsS [Streptococcus sp. 'group B']	2	20	0	1	V	Colonizing	2	3
263	ARC24759.1	iron ABC transporter ATP-binding protein [Streptococcus sp. 'group B']	2	20	0	1	V	Colonizing	2	5
264	ARC24156.1	DegV family protein [Streptococcus sp. 'group B']	2	20	1.5616	1	V	Colonizing	2	5
265	ARC25009.1	branched-chain amino acid aminotransferase [Streptococcus sp. 'group B']	2	20	0	1	V	Colonizing	2	4
266	ARC24049.1	histidine phosphatase family protein [Streptococcus sp. 'group B']	2	20	0	1	V	Colonizing	2	4
267	ARC24895.1	peptide chain release factor 1 [Streptococcus sp. 'group B']	2	20	0	1	V	Colonizing	2	3
268	ARC24472.1	phage tail protein [Streptococcus sp. 'group B']	2	20	0	1	V	Colonizing	2	2
269	ARC23896.1	peptidase [Streptococcus sp. 'group B']	2	20	0	1	V	Colonizing	2	2
270	ARC24590.1	aminopeptidase P family protein [Streptococcus sp. 'group B']	2	20	4.6848	1	V	Colonizing	2	6
271	ARC24827.1	phosphate ABC transporter ATP-binding protein [Streptococcus sp. 'group B']	2	20	1.5616	1	V	Colonizing	2	5
272	ARC25132.1	PTS transporter subunit IIC [Streptococcus sp. 'group B']	2	20	0	1	V	Colonizing	2	4
273	ARC24244.1	ammonia-dependent NAD(+) synthetase [Streptococcus sp. 'group B']	2	20	0	1	V	Colonizing	2	4
274	ARC24828.1	phosphate ABC transporter ATP-binding protein [Streptococcus sp. 'group B']	2	20	0	1	V	Colonizing	2	4
275	AVH83415.1	ABC transporter permease [Streptococcus sp. 'group B']	2	20	0	1	V	Colonizing	2	4
276	ARC24299.1	acetyl-CoA carboxylase carboxyltransferase subunit beta [Streptococcus sp. 'group B']	2	20	0	1	V	Colonizing	2	4
277	ARC24787.1	signal peptidase I [Streptococcus sp. 'group B']	2	20	0	1	V	Colonizing	2	5
278	ARC25211.1	large conductance mechanosensitive channel protein MscL [Streptococcus sp. 'group B']	2	20	3.1232	1	V	Colonizing	2	4
279	ARC24818.1	peptide ABC transporter substrate-binding protein [Streptococcus sp. 'group B']	2	20	0	1	V	Colonizing	2	2
280	ARC24432.1	DUF2140 domain-containing protein [Streptococcus sp. 'group B']	2	20	0	1	V	Colonizing	2	3
281	ARC23956.1	arginine-ornithine antiporter [Streptococcus sp. 'group B']	2	20	1.5616	1	V	Colonizing	2	5
282	ARC24873.1	ABC transporter ATP-binding protein [Streptococcus sp. 'group B']	2	20	0	1	V	Colonizing	2	4
283	ARC25096.1	GTP-binding protein [Streptococcus sp. 'group B']	2	20	0	1	V	Colonizing	2	4
284	ARC24358.1	leucine-rich repeat domain-containing protein [Streptococcus sp. 'group B']	2	20	0	1	V	Colonizing	2	3
285	ARC24035.1	50S ribosomal protein L15 [Streptococcus sp. 'group B']	2	20	0	1	V	Colonizing	2	4
286	ARC24032.1	50S ribosomal protein L18 [Streptococcus sp. 'group B']	2	20	0	1	V	Colonizing	2	4
287	ARC25449.1	DUF1129 domain-containing protein [Streptococcus sp. 'group B']	2	20	0	1	V	Colonizing	2	4
288	ARC25566.1	LD-carboxypeptidase [Streptococcus sp. 'group B']	2	20	4.6848	1	V	Colonizing	2	4
289	ARC24868.1	carbamoyl-phosphate synthase small subunit [Streptococcus sp. 'group B']	2	20	4.6848	1	V	Colonizing	2	6
290	ARC24347.1	UTP--glucose-1-phosphate uridylyltransferase [Streptococcus sp. 'group B']	2	20	0	1	V	Colonizing	2	5
291	ARC25583.1	PolC-type DNA polymerase III [Streptococcus sp. 'group B']	2	20	6.2464	1	V	Colonizing	2	5
292	AVH83410.1	aminoacyltransferase [Streptococcus sp. 'group B']	2	20	0	1	V	Colonizing	2	4
293	ARC24031.1	50S ribosomal protein L6 [Streptococcus sp. 'group B']	2	20	0	1	V	Colonizing	2	4
294	ARC24152.1	cysteine--tRNA ligase [Streptococcus sp. 'group B']	2	20	0	1	V	Colonizing	2	3
295	AVH83448.1	tyrosine-protein kinase CpsD [Streptococcus sp. 'group B']	2	20	0	1	V	Colonizing	2	3
296	ARC24318.1	hypothetical protein A6J68_03410 [Streptococcus sp. 'group B']	2	20	0	1	V	Colonizing	2	2
297	ARC24405.1	UDP-N-acetylmuramoyl-L-alanine--D-glutamate ligase [Streptococcus sp. 'group B']	2	20	0	1	V	Colonizing	2	4
298	ARC24591.1	catabolite control protein A [Streptococcus sp. 'group B']	2	20	0	1	V	Colonizing	2	4
299	ARC25037.1	ribonuclease J [Streptococcus sp. 'group B']	2	20	0	1	V	Colonizing	2	4
300	ARC24518.1	ABC transporter ATP-binding protein [Streptococcus sp. 'group B']	2	20	3.1232	1	V	Colonizing	2	5
301	ARC25718.1	amino acid ABC transporter substrate-binding protein [Streptococcus sp. 'group B']	2	20	0	1	V	Colonizing	2	5
302	ARC25597.1	ABC transporter ATP-binding protein [Streptococcus sp. 'group B']	2	20	0	1	V	Colonizing	2	4
303	ARC25588.1	isoprenyl transferase [Streptococcus sp. 'group B']	2	20	6.2464	1	V	Colonizing	2	5
304	ARC24270.1	Cof-type HAD-IIB family hydrolase [Streptococcus sp. 'group B']	2	20	0	1	V	Colonizing	2	4
305	ARC24491.1	cell division ATP-binding protein FtsE [Streptococcus sp. 'group B']	2	20	0	1	V	Colonizing	2	4
306	ARC24693.1	class 1b ribonucleoside-diphosphate reductase subunit beta [Streptococcus sp. 'group B']	2	20	1.5616	1	V	Colonizing	2	5
307	AVH83483.1	endonuclease MutS2 [Streptococcus sp. 'group B']	2	20	0	1	V	Colonizing	2	4
308	ARC25151.1	tRNA 4-thiouridine(8) synthase ThiI [Streptococcus sp. 'group B']	2	20	0	1	V	Colonizing	2	4
309	ARC25097.1	ATP-dependent Clp protease ATP-binding subunit ClpX [Streptococcus sp. 'group B']	2	20	0	1	V	Colonizing	2	4
310	ARC24717.1	hypothetical protein A6J68_05790 [Streptococcus sp. 'group B']	2	20	15.616	1	V	Colonizing	2	3
311	ARC24147.1	30S ribosomal protein S15 [Streptococcus sp. 'group B']	2	20	0	1	V	Colonizing	2	4
312	ARC24215.1	peptidase [Streptococcus sp. 'group B']	2	20	0	1	V	Colonizing	2	4
313	ARC24064.1	alpha/beta hydrolase [Streptococcus sp. 'group B']	2	20	0	1	V	Colonizing	2	3
314	ARC24102.1	ABC transporter ATP-binding protein [Streptococcus sp. 'group B']	2	20	0	1	V	Colonizing	2	4
315	ARC24135.1	nickel ABC transporter substrate-binding protein [Streptococcus sp. 'group B']	2	20	0	1	V	Colonizing	2	4
316	ARC25677.1	chromosomal replication initiator protein DnaA [Streptococcus sp. 'group B']	2	20	0	1	V	Colonizing	2	4
317	ARC23975.1	hypoxanthine-guanine phosphoribosyltransferase [Streptococcus sp. 'group B']	2	20	0	1	V	Colonizing	2	4
318	ARC24808.1	GMP synthase (glutamine-hydrolyzing) [Streptococcus sp. 'group B']	2	20	0	1	V	Colonizing	2	3
319	ARC24097.1	D-alanyl-D-alanine carboxypeptidase [Streptococcus sp. 'group B']	2	20	0	1	V	Colonizing	2	3
320	ARC25069.1	nitroreductase family protein [Streptococcus sp. 'group B']	2	20	0	1	V	Colonizing	2	3
321	ARC24908.1	phosphate acetyltransferase [Streptococcus sp. 'group B']	2	20	0	1	V	Colonizing	2	4
322	ARC25609.1	bifunctional (p)ppGpp synthetase/guanosine-3',5'-bis(diphosphate) 3'-pyrophosphohydrolase [Streptococcus sp. 'group B']	2	20	0	1	V	Colonizing	2	4
323	ARC25719.1	dihydroorotase [Streptococcus sp. 'group B']	2	20	0	1	V	Colonizing	2	3
324	ARC24408.1	cell division protein FtsA [Streptococcus sp. 'group B']	2	20	0	1	V	Colonizing	2	4
325	ARC25010.1	DNA topoisomerase IV subunit A [Streptococcus sp. 'group B']	2	20	0	1	V	Colonizing	2	4
326	ARC24740.1	F0F1 ATP synthase subunit delta [Streptococcus sp. 'group B']	2	20	0	1	V	Colonizing	2	5
327	AVH83382.1	bifunctional lysylphosphatidylglycerol flippase/synthetase MprF [Streptococcus sp. 'group B']	2	20	0	1	V	Colonizing	2	4
328	ARC24021.1	50S ribosomal protein L22 [Streptococcus sp. 'group B']	2	20	0	1	V	Colonizing	2	3
329	ARC24484.1	aminoacyltransferase [Streptococcus sp. 'group B']	2	20	0	1	V	Colonizing	2	3
330	ARC24445.1	hypothetical protein A6J68_04220 [Streptococcus sp. 'group B']	2	20	0	1	V	Colonizing	2	2
331	ARC24229.1	ABC transporter ATP-binding protein [Streptococcus sp. 'group B']	2	20	0	1	V	Colonizing	2	5
332	ARC25100.1	thymidylate synthase [Streptococcus sp. 'group B']	2	20	0	1	V	Colonizing	2	4
333	ARC24776.1	pneumococcal-type histidine triad protein [Streptococcus sp. 'group B']	2	20	3.1232	1	V	Colonizing	2	4
334	ARC25065.1	pullulanase [Streptococcus sp. 'group B']	2	20	0	1	V	Colonizing	2	2
335	ARC24537.1	hypothetical protein A6J68_04785 [Streptococcus sp. 'group B']	2	20	0	1	V	Colonizing	2	1
336	ARC24712.1	DNA polymerase III subunit gamma/tau [Streptococcus sp. 'group B']	2	20	0	1	V	Colonizing	2	4
337	ARC24633.1	HAD family hydrolase [Streptococcus sp. 'group B']	2	20	1.5616	1	V	Colonizing	2	4
338	ARC24915.1	transcriptional regulator [Streptococcus sp. 'group B']	2	20	0	1	V	Colonizing	2	4
339	ARC24429.1	DNA repair protein RecN [Streptococcus sp. 'group B']	2	20	0	1	V	Colonizing	2	3
340	ARC24321.1	aminoglycoside phosphotransferase [Streptococcus sp. 'group B']	2	20	0	1	V	Colonizing	2	4
341	ARC24449.1	DNA primase [Streptococcus sp. 'group B']	2	20	0	1	V	Colonizing	2	2
342	ARC24975.1	UDP-N-acetylmuramate dehydrogenase [Streptococcus sp. 'group B']	2	20	1.5616	1	V	Colonizing	2	6
343	ARC25463.1	hypothetical protein A6J68_10085 [Streptococcus sp. 'group B']	2	20	0	1	V	Colonizing	2	5
344	ARC24876.1	fibronectin-binding protein [Streptococcus sp. 'group B']	2	20	3.1232	1	V	Colonizing	2	2
345	ARC24233.1	16S rRNA (cytosine(1402)-N(4))-methyltransferase RsmH [Streptococcus sp. 'group B']	2	20	0	1	V	Colonizing	2	3
346	ARC25423.1	CHAP domain-containing protein [Streptococcus sp. 'group B']	2	20	4.6848	1	V	Colonizing	2	3
347	ARC24319.1	ABC transporter ATP-binding protein [Streptococcus sp. 'group B']	2	20	0	1	V	Colonizing	2	3
348	ARC24300.1	acetyl-CoA carboxylase carboxyl transferase subunit alpha [Streptococcus sp. 'group B']	2	20	0	1	V	Colonizing	2	4
349	ARC24050.1	D-alanyl-D-alanine carboxypeptidase family protein [Streptococcus sp. 'group B']	2	20	0	1	V	Colonizing	2	4
350	AVH83488.1	bifunctional glutamate--cysteine ligase GshA/glutathione synthetase GshB [Streptococcus sp. 'group B']	2	20	0	1	V	Colonizing	2	4
351	ARC24974.1	spermidine/putrescine import ATP-binding protein PotA [Streptococcus sp. 'group B']	2	20	0	1	V	Colonizing	2	4
352	ARC25520.1	D-alanyl-lipoteichoic acid biosynthesis protein DltB [Streptococcus sp. 'group B']	2	20	0	1	V	Colonizing	2	4
353	ARC25511.1	16S rRNA (adenine(1518)-N(6)/adenine(1519)-N(6))-dimethyltransferase RsmA [Streptococcus sp. 'group B']	2	20	0	1	V	Colonizing	2	2
354	ARC25330.1	ATP-dependent Clp protease proteolytic subunit [Streptococcus sp. 'group B']	2	20	0	1	V	Colonizing	2	4
355	ARC24801.1	NADH oxidase [Streptococcus sp. 'group B']	2	20	0	1	V	Colonizing	2	4
356	ARC24407.1	cell division protein FtsQ [Streptococcus sp. 'group B']	2	20	0	1	V	Colonizing	2	3
357	ARC25283.1	cell division protein FtsK [Streptococcus sp. 'group B']	2	20	0	1	V	Colonizing	2	3
358	ARC25286.1	metal ABC transporter ATP-binding protein [Streptococcus sp. 'group B']	2	20	0	1	V	Colonizing	2	3
359	ARC25186.1	HlyC/CorC family transporter [Streptococcus sp. 'group B']	2	20	0	1	V	Colonizing	2	3
360	ARC25070.1	glycerophosphodiester phosphodiesterase [Streptococcus sp. 'group B']	2	20	1.5616	1	V	Colonizing	2	3
361	ARC25610.1	bifunctional 2',3'-cyclic-nucleotide 2'-phosphodiesterase/3'-nucleotidase [Streptococcus sp. 'group B']	2	20	3.1232	1	V	Colonizing	2	3
362	ARC24903.1	xanthine phosphoribosyltransferase [Streptococcus sp. 'group B']	2	20	0	1	V	Colonizing	2	2
363	ARC24367.1	YSIRK signal domain/LPXTG anchor domain surface protein [Streptococcus sp. 'group B']	2	20	7.8081	1	V	Colonizing	2	2
364	ARC24290.1	ketoacyl-ACP synthase III [Streptococcus sp. 'group B']	2	20	0	1	V	Colonizing	2	4
365	ARC25202.1	2-C-methyl-D-erythritol 4-phosphate cytidylyltransferase [Streptococcus sp. 'group B']	2	20	0	1	V	Colonizing	2	3
366	ARC24732.1	DNA ligase (NAD(+)) LigA [Streptococcus sp. 'group B']	2	20	0	1	V	Colonizing	2	3
367	ARC24598.1	peptidase [Streptococcus sp. 'group B']	2	20	0	1	V	Colonizing	2	3
368	ARC25529.1	glycine betaine/L-proline ABC transporter ATP-binding protein [Streptococcus sp. 'group B']	2	20	0	1	V	Colonizing	2	2
369	ARC24469.1	hypothetical protein A6J68_04350 [Streptococcus sp. 'group B']	2	20	0	1	V	Colonizing	2	2
370	ARC25195.1	hypothetical protein A6J68_08565 [Streptococcus sp. 'group B']	2	20	0	1	V	Colonizing	2	2
371	ARC23853.1	ABC transporter ATP-binding protein [Streptococcus sp. 'group B']	2	20	0	1	V	Colonizing	2	4
372	ARC23874.1	DNA mismatch repair protein MutS [Streptococcus sp. 'group B']	2	20	0	1	V	Colonizing	2	4
373	ARC24289.1	transcriptional regulator [Streptococcus sp. 'group B']	2	20	0	1	V	Colonizing	2	4
374	ARC23937.1	L-serine ammonia-lyase, iron-sulfur-dependent, subunit beta [Streptococcus sp. 'group B']	2	20	0	1	V	Colonizing	2	4
375	ARC24545.1	serine hydrolase [Streptococcus sp. 'group B']	2	20	0	1	V	Colonizing	2	3
376	ARC25334.1	APC family permease [Streptococcus sp. 'group B']	2	20	0	1	V	Colonizing	2	3
377	ARC23871.1	DNA mismatch repair endonuclease MutL [Streptococcus sp. 'group B']	2	20	0	1	V	Colonizing	2	3
378	ARC25122.1	ABC transporter ATP-binding protein [Streptococcus sp. 'group B']	2	20	0	1	V	Colonizing	2	3
379	ARC24608.1	chromosome segregation protein SMC [Streptococcus sp. 'group B']	2	20	0	1	V	Colonizing	2	3
380	ARC25129.1	1-phosphofructokinase [Streptococcus sp. 'group B']	2	20	0	1	V	Colonizing	2	3
381	ARC25244.1	amino acid permease [Streptococcus sp. 'group B']	2	20	0	1	V	Colonizing	2	3
382	ARC25144.1	bifunctional pyrimidine operon transcriptional regulator/uracil phosphoribosyltransferase [Streptococcus sp. 'group B']	2	20	0	1	V	Colonizing	2	4
383	ARC24830.1	phosphate ABC transporter permease subunit PstC [Streptococcus sp. 'group B']	2	20	1.5616	1	V	Colonizing	2	3
384	ARC24851.1	ribosome biogenesis GTPase YlqF [Streptococcus sp. 'group B']	2	20	0	1	V	Colonizing	2	3
385	ARC24621.1	YtxH domain-containing protein [Streptococcus sp. 'group B']	2	20	0	1	V	Colonizing	2	3
386	ARC24026.1	50S ribosomal protein L14 [Streptococcus sp. 'group B']	2	20	0	1	V	Colonizing	2	4
387	ARC25551.1	PTS sugar transporter subunit IIC [Streptococcus sp. 'group B']	2	20	0	1	V	Colonizing	2	4
388	ARC25363.1	primosomal protein DnaI [Streptococcus sp. 'group B']	2	20	0	1	V	Colonizing	2	3
389	ARC25041.1	DUF814 domain-containing protein [Streptococcus sp. 'group B']	2	20	0	1	V	Colonizing	2	3
390	ARC24011.1	acyltransferase [Streptococcus sp. 'group B']	2	20	0	1	V	Colonizing	2	3
391	ARC23941.1	energy-coupling factor transporter ATPase [Streptococcus sp. 'group B']	2	20	0	1	V	Colonizing	2	3
392	ARC24430.1	DegV family protein [Streptococcus sp. 'group B']	2	20	0	1	V	Colonizing	2	3
393	ARC24744.1	F0F1 ATP synthase subunit epsilon [Streptococcus sp. 'group B']	2	20	0	1	V	Colonizing	2	3
394	ARC24461.1	hypothetical protein A6J68_04310 [Streptococcus sp. 'group B']	2	20	0	1	V	Colonizing	2	2
395	ARC24671.1	serine hydrolase [Streptococcus sp. 'group B']	2	20	1.5616	1	V	Colonizing	2	4
396	ARC23936.1	tRNA 2-thiouridine(34) synthase MnmA [Streptococcus sp. 'group B']	2	20	0	1	V	Colonizing	2	3
397	ARC24870.1	orotate phosphoribosyltransferase [Streptococcus sp. 'group B']	2	20	0	1	V	Colonizing	2	3
398	ARC24971.1	spermidine/putrescine ABC transporter substrate-binding protein [Streptococcus sp. 'group B']	2	20	0	1	V	Colonizing	2	3
399	ARC25152.1	cysteine desulfurase [Streptococcus sp. 'group B']	2	20	0	1	V	Colonizing	2	2
400	ARC25055.1	adenine phosphoribosyltransferase [Streptococcus sp. 'group B']	2	20	0	1	V	Colonizing	2	3
401	ARC25174.1	LysM domain-containing protein [Streptococcus sp. 'group B']	2	20	0	1	V	Colonizing	2	2
402	ARC23933.1	DHH family phosphoesterase [Streptococcus sp. 'group B']	2	20	0	1	V	Colonizing	2	3
403	ARC24478.1	abortive phage resistance protein [Streptococcus sp. 'group B']	2	20	0	1	V	Colonizing	2	4
404	ARC25006.1	DUF3862 domain-containing protein [Streptococcus sp. 'group B']	2	20	0	1	V	Colonizing	2	4
405	ARC23968.1	transcription-repair coupling factor [Streptococcus sp. 'group B']	2	20	0	1	V	Colonizing	2	2
406	ARC25060.1	ribonuclease Z [Streptococcus sp. 'group B']	2	20	0	1	V	Colonizing	2	3
407	ARC25372.1	TrkA family potassium uptake protein [Streptococcus sp. 'group B']	2	20	0	1	V	Colonizing	2	4
408	ARC25737.1	16S rRNA (cytidine(1402)-2'-O)-methyltransferase [Streptococcus sp. 'group B']	2	20	0	1	V	Colonizing	2	4
409	ARC24051.1	N-acetylmuramoyl-L-alanine amidase [Streptococcus sp. 'group B']	2	20	0	1	V	Colonizing	2	4
410	ARC25406.1	ribosome biogenesis GTPase YqeH [Streptococcus sp. 'group B']	2	20	0	1	V	Colonizing	2	3
411	ARC24154.1	23S rRNA (guanosine(2251)-2'-O)-methyltransferase RlmB [Streptococcus sp. 'group B']	2	20	0	1	V	Colonizing	2	3
412	ARC24594.1	glycosyltransferase family 4 protein [Streptococcus sp. 'group B']	2	20	0	1	V	Colonizing	2	3
413	ARC25194.1	cell surface protein [Streptococcus sp. 'group B']	2	20	0	1	V	Colonizing	2	2
414	ARC24464.1	hypothetical protein A6J68_04325 [Streptococcus sp. 'group B']	2	20	0	1	V	Colonizing	2	2
415	ARC25700.1	23S rRNA (adenine(2503)-C(2))-methyltransferase RlmN [Streptococcus sp. 'group B']	2	20	0	1	V	Colonizing	2	3
416	ARC25015.1	acylneuraminate cytidylyltransferase [Streptococcus sp. 'group B']	2	20	0	1	V	Colonizing	2	2
417	ARC25067.1	uracil-DNA glycosylase [Streptococcus sp. 'group B']	2	20	0	1	V	Colonizing	2	2
418	ARC24477.1	CHAP domain-containing protein [Streptococcus sp. 'group B']	2	20	0	1	V	Colonizing	2	3
419	ARC24802.1	L-lactate dehydrogenase [Streptococcus sp. 'group B']	2	20	1.5616	1	V	Colonizing	2	5
420	ARC24763.1	Mur ligase family protein [Streptococcus sp. 'group B']	2	20	0	1	V	Colonizing	2	4
421	ARC24286.1	aspartate kinase [Streptococcus sp. 'group B']	2	20	0	1	V	Colonizing	2	4
422	ARC24083.1	L-lactate dehydrogenase [Streptococcus sp. 'group B']	2	20	0	1	V	Colonizing	2	4
423	ARC24281.1	cysteine synthase A [Streptococcus sp. 'group B']	2	20	0	1	V	Colonizing	2	3
424	ARC25179.1	UDP-N-acetylmuramoyl-L-alanyl-D-glutamate--L-lysine ligase [Streptococcus sp. 'group B']	2	20	0	1	V	Colonizing	2	3
425	ARC24749.1	phenylalanine--tRNA ligase subunit alpha [Streptococcus sp. 'group B']	2	20	0	1	V	Colonizing	2	3
426	ARC24670.1	GntP family permease [Streptococcus sp. 'group B']	2	20	0	1	V	Colonizing	2	3
427	ARC23965.1	DNA polymerase III subunit beta [Streptococcus sp. 'group B']	2	20	0	1	V	Colonizing	2	2
428	ARC25051.1	glucose-1-phosphate thymidylyltransferase [Streptococcus sp. 'group B']	2	20	0	1	V	Colonizing	2	3
429	ARC25210.1	RNA polymerase sigma factor RpoD [Streptococcus sp. 'group B']	2	20	0	1	V	Colonizing	2	3
430	ARC24559.1	cylI protein [Streptococcus sp. 'group B']	2	20	0	1	V	Colonizing	2	3
431	ARC24120.2	CPBP family intramembrane metalloprotease [Streptococcus sp. 'group B']	2	20	0	1	V	Colonizing	2	4
432	ARC25241.1	NAD(P)H-dependent oxidoreductase [Streptococcus sp. 'group B']	2	20	0	1	V	Colonizing	2	4
433	ARC23943.1	CDP-diacylglycerol--glycerol-3-phosphate 3-phosphatidyltransferase [Streptococcus sp. 'group B']	2	20	0	1	V	Colonizing	2	4
434	ARC24506.1	zinc ABC transporter substrate-binding protein AdcA [Streptococcus sp. 'group B']	2	20	0	1	V	Colonizing	2	3
435	ARC25176.1	EbsA protein [Streptococcus sp. 'group B']	2	20	0	1	V	Colonizing	2	3
436	ARC24483.1	dihydroorotate oxidase [Streptococcus sp. 'group B']	2	20	0	1	V	Colonizing	2	3
437	ARC24860.1	hypothetical protein A6J68_06620 [Streptococcus sp. 'group B']	2	20	0	1	V	Colonizing	2	2
438	ARC24439.1	hypothetical protein A6J68_04185 [Streptococcus sp. 'group B']	2	20	0	1	V	Colonizing	2	2
439	ARC25321.1	thymidylate kinase [Streptococcus sp. 'group B']	2	20	0	1	V	Colonizing	2	4
440	ARC25062.1	GTPase HflX [Streptococcus sp. 'group B']	2	20	0	1	V	Colonizing	2	4
441	ARC25214.1	amino acid ABC transporter substrate-binding protein [Streptococcus sp. 'group B']	2	20	0	1	V	Colonizing	2	3
442	ARC24251.1	class I SAM-dependent RNA methyltransferase [Streptococcus sp. 'group B']	2	20	0	1	V	Colonizing	2	3
443	ARC25639.1	50S ribosomal protein L11 methyltransferase [Streptococcus sp. 'group B']	2	20	0	1	V	Colonizing	2	3
444	ARC25450.1	magnesium transporter CorA family protein [Streptococcus sp. 'group B']	2	20	0	1	V	Colonizing	2	3
445	ARC25729.1	DeoR/GlpR transcriptional regulator [Streptococcus sp. 'group B']	2	20	0	1	V	Colonizing	2	2
446	ARC24236.1	phospho-N-acetylmuramoyl-pentapeptide-transferase [Streptococcus sp. 'group B']	2	20	0	1	V	Colonizing	2	3
447	ARC24809.1	GntR family transcriptional regulator [Streptococcus sp. 'group B']	2	20	0	1	V	Colonizing	2	3
448	ARC24810.1	FADH(2)-oxidizing methylenetetrahydrofolate--tRNA-(uracil(54)-C(5))-methyltransferase TrmFO [Streptococcus sp. 'group B']	2	20	0	1	V	Colonizing	2	2
449	ARC24731.1	queuosine transporter QueT [Streptococcus sp. 'group B']	2	20	0	1	V	Colonizing	2	2
450	ARC25630.1	PTS glucose/maltose transporter subunit IIBCA [Streptococcus sp. 'group B']	2	20	0	1	V	Colonizing	2	2
451	ARC25180.1	ABC transporter ATP-binding protein [Streptococcus sp. 'group B']	2	20	0	1	V	Colonizing	2	2
452	ARC25404.1	nicotinate-nucleotide adenylyltransferase [Streptococcus sp. 'group B']	2	20	1.5616	1	V	Colonizing	2	4
453	ARC24658.1	1-acyl-sn-glycerol-3-phosphate acyltransferase [Streptococcus sp. 'group B']	2	20	0	1	V	Colonizing	2	3
454	ARC25001.1	uracil permease [Streptococcus sp. 'group B']	2	20	1.5616	1	V	Colonizing	2	3
455	ARC24765.1	YbbR-like domain-containing protein [Streptococcus sp. 'group B']	2	20	0	1	V	Colonizing	2	3
456	ARC23948.1	sugar transporter [Streptococcus sp. 'group B']	2	20	0	1	V	Colonizing	2	3
457	ARC24101.1	ABC transporter permease [Streptococcus sp. 'group B']	2	20	0	1	V	Colonizing	2	4
458	ARC24060.1	mechanosensitive ion channel family protein [Streptococcus sp. 'group B']	2	20	0	1	V	Colonizing	2	3
459	ARC24315.1	LytR family transcriptional regulator [Streptococcus sp. 'group B']	2	20	0	1	V	Colonizing	2	3
460	ARC24792.1	amino acid ABC transporter ATP-binding protein [Streptococcus sp. 'group B']	2	20	0	1	V	Colonizing	2	3
461	ARC24100.1	ABC transporter permease [Streptococcus sp. 'group B']	2	20	0	1	V	Colonizing	2	2
462	ARC25102.1	diacylglycerol kinase family lipid kinase [Streptococcus sp. 'group B']	2	20	0	1	V	Colonizing	2	5
463	ARC24877.1	formate--tetrahydrofolate ligase [Streptococcus sp. 'group B']	2	20	0	1	V	Colonizing	2	4
464	ARC25427.1	mannose-6-phosphate isomerase, class I [Streptococcus sp. 'group B']	2	20	0	1	V	Colonizing	2	4
465	ARC24714.1	bifunctional biotin--[acetyl-CoA-carboxylase] synthetase/biotin operon repressor [Streptococcus sp. 'group B']	2	20	0	1	V	Colonizing	2	3
466	ARC25475.1	thiol reductant ABC exporter subunit CydC [Streptococcus sp. 'group B']	2	20	0	1	V	Colonizing	2	3
467	AVH83419.1	LytR family transcriptional regulator [Streptococcus sp. 'group B']	2	20	0	1	V	Colonizing	2	3
468	ARC24344.1	5-formyltetrahydrofolate cyclo-ligase [Streptococcus sp. 'group B']	2	20	0	1	V	Colonizing	2	3
469	ARC24023.1	50S ribosomal protein L16 [Streptococcus sp. 'group B']	2	20	0	1	V	Colonizing	2	1
470	ARC24495.1	3-oxoacyl-ACP reductase [Streptococcus sp. 'group B']	2	20	0	1	V	Colonizing	2	1
471	ARC24424.1	exodeoxyribonuclease VII large subunit [Streptococcus sp. 'group B']	2	20	0	1	V	Colonizing	2	2
472	ARC24756.1	ABC transporter ATP-binding protein [Streptococcus sp. 'group B']	2	20	0	1	V	Colonizing	2	2
473	ARC24620.1	DUF948 domain-containing protein [Streptococcus sp. 'group B']	2	20	0	1	V	Colonizing	2	3
474	AVH83489.1	hypothetical protein A6J68_10580 [Streptococcus sp. 'group B']	2	20	0	1	V	Colonizing	2	3
475	ARC24096.1	Fe-S cluster assembly protein SufB [Streptococcus sp. 'group B']	2	20	0	1	V	Colonizing	2	3
476	ARC24208.1	hypothetical protein A6J68_02805 [Streptococcus sp. 'group B']	2	20	0	1	V	Colonizing	2	2
477	ARC24654.1	hypothetical protein A6J68_05445 [Streptococcus sp. 'group B']	2	20	0	1	V	Colonizing	2	2
478	ARC24029.1	30S ribosomal protein S14 type Z [Streptococcus sp. 'group B']	2	20	0	1	V	Colonizing	2	2
479	ARC25385.1	YebC/PmpR family DNA-binding transcriptional regulator [Streptococcus sp. 'group B']	2	20	0	1	V	Colonizing	2	1
480	ARC25731.1	DNA primase [Streptococcus sp. 'group B']	2	20	0	1	V	Colonizing	2	2
481	ARC25219.1	4-alpha-glucanotransferase [Streptococcus sp. 'group B']	2	20	0	1	V	Colonizing	2	3
482	ARC25247.1	preprotein translocase subunit SecG [Streptococcus sp. 'group B']	2	20	0	1	V	Colonizing	2	4
483	AVH83386.1	YitT family protein [Streptococcus sp. 'group B']	2	20	0	1	V	Colonizing	2	3
484	ARC24879.1	deacetylase SIR2 [Streptococcus sp. 'group B']	2	20	0	1	V	Colonizing	2	3
485	ARC25204.1	DUF2304 domain-containing protein [Streptococcus sp. 'group B']	2	20	0	1	V	Colonizing	2	3
486	ARC24384.1	bacteriocin transport accessory protein [Streptococcus sp. 'group B']	2	20	4.6848	1	V	Colonizing	2	3
487	ARC25203.1	LicD family protein [Streptococcus sp. 'group B']	2	20	0	1	V	Colonizing	2	2
488	ARC25416.1	GTP-sensing pleiotropic transcriptional regulator CodY [Streptococcus sp. 'group B']	2	20	0	1	V	Colonizing	2	3
489	ARC24551.1	CylD [Streptococcus sp. 'group B']	2	20	0	1	V	Colonizing	2	2
490	ARC25025.1	sugar transferase [Streptococcus sp. 'group B']	2	20	0	1	V	Colonizing	2	2
491	ARC24531.1	23S rRNA (uracil(1939)-C(5))-methyltransferase RlmD [Streptococcus sp. 'group B']	2	20	0	1	V	Colonizing	2	3
492	ARC24471.1	phage tail protein [Streptococcus sp. 'group B']	2	20	0	1	V	Colonizing	2	2
493	ARC24861.1	type VII secretion protein EssB [Streptococcus sp. 'group B']	2	20	0	1	V	Colonizing	2	2
494	ARC24312.1	NCS2 family permease [Streptococcus sp. 'group B']	2	20	0	1	V	Colonizing	2	2
495	AVH83401.1	sensor histidine kinase [Streptococcus sp. 'group B']	2	20	0	1	V	Colonizing	2	4
496	ARC25371.1	ribosomal RNA small subunit methyltransferase G [Streptococcus sp. 'group B']	2	20	0	1	V	Colonizing	2	3
497	ARC25282.1	aminodeoxychorismate synthase, component I [Streptococcus sp. 'group B']	2	20	0	1	V	Colonizing	2	2
498	ARC24322.1	tRNA (guanosine(46)-N7)-methyltransferase TrmB [Streptococcus sp. 'group B']	2	20	0	1	V	Colonizing	2	2
499	ARC24600.1	amino acid ABC transporter permease [Streptococcus sp. 'group B']	2	20	0	1	V	Colonizing	2	3
500	ARC24456.1	terminase small subunit [Streptococcus sp. 'group B']	2	20	0	1	V	Colonizing	2	2
501	ARC23837.1	glycosyl hydrolase family 8 [Streptococcus sp. 'group B']	2	20	0	1	V	Colonizing	2	2
502	ARC24349.1	protein jag [Streptococcus sp. 'group B']	2	20	0	1	V	Colonizing	2	1
503	ARC25345.1	hypothetical protein A6J68_09445 [Streptococcus sp. 'group B']	2	20	0	1	V	Colonizing	2	3
504	ARC24499.1	ECF transporter S component [Streptococcus sp. 'group B']	2	20	0	1	V	Colonizing	2	1
505	ARC24575.1	iron export ABC transporter permease subunit FetB [Streptococcus sp. 'group B']	2	20	0	1	V	Colonizing	2	3
506	ARC25224.1	MFS transporter [Streptococcus sp. 'group B']	2	20	0	1	V	Colonizing	2	3
507	ARC24641.1	FtsW/RodA/SpoVE family cell cycle protein [Streptococcus sp. 'group B']	2	20	0	1	V	Colonizing	2	3
508	ARC25073.1	phage tail protein [Streptococcus sp. 'group B']	2	20	0	1	V	Colonizing	2	2
509	ARC24219.1	FMN-dependent NADH-azoreductase [Streptococcus sp. 'group B']	2	20	0	1	V	Colonizing	2	3
510	ARC24410.1	YggS family pyridoxal phosphate-dependent enzyme [Streptococcus sp. 'group B']	2	20	0	1	V	Colonizing	2	3
511	ARC24317.1	HIT family protein [Streptococcus sp. 'group B']	2	20	0	1	V	Colonizing	2	2
512	ARC24791.1	amino acid ABC transporter permease [Streptococcus sp. 'group B']	2	20	0	1	V	Colonizing	2	3
513	ARC23806.1	DUF1310 domain-containing protein [Streptococcus sp. 'group B']	2	20	6.2464	1	V	Colonizing	2	2
514	AVH83444.1	polysaccharide deacetylase family protein [Streptococcus sp. 'group B']	2	20	0	1	V	Colonizing	2	2
515	ARC24904.1	GMP reductase [Streptococcus sp. 'group B']	2	20	0	1	V	Colonizing	2	1
516	ARC25020.1	capsular biosynthesis protein [Streptococcus sp. 'group B']	2	20	1.5616	1	V	Colonizing	2	2
517	ARC23884.1	cadmium transporter [Streptococcus sp. 'group B']	2	20	0	1	V	Colonizing	2	3
518	ARC24273.1	DeoR/GlpR transcriptional regulator [Streptococcus sp. 'group B']	2	20	0	1	V	Colonizing	2	3
519	ARC25685.1	DUF2207 domain-containing protein [Streptococcus sp. 'group B']	2	20	0	1	V	Colonizing	2	2
520	ARC24504.1	DNA-binding protein WhiA [Streptococcus sp. 'group B']	2	20	0	1	V	Colonizing	2	3
521	ARC24053.1	molecular chaperone DnaK [Streptococcus sp. 'group B']	2	20	0	1	V	Colonizing	2	2
522	ARC25523.1	two-component sensor histidine kinase [Streptococcus sp. 'group B']	2	20	0	1	V	Colonizing	2	2
523	ARC24836.1	bifunctional riboflavin kinase/FAD synthetase [Streptococcus sp. 'group B']	2	20	0	1	V	Colonizing	2	2
524	ARC25105.1	type 2 isopentenyl-diphosphate Delta-isomerase [Streptococcus sp. 'group B']	2	20	0	1	V	Colonizing	2	2
525	ARC24366.1	YSIRK-targeted surface antigen transcriptional regulator [Streptococcus sp. 'group B']	2	20	0	1	V	Colonizing	2	1
526	ARC25139.1	permease [Streptococcus sp. 'group B']	2	20	0	1	V	Colonizing	2	1
527	ARC25430.1	sucrose-6-phosphate hydrolase [Streptococcus sp. 'group B']	2	20	0	1	V	Colonizing	2	2
528	ARC24900.1	NAD(P)H-dependent oxidoreductase [Streptococcus sp. 'group B']	2	20	0	1	V	Colonizing	2	1
529	ARC25087.1	DNA (cytosine-5-)-methyltransferase [Streptococcus sp. 'group B']	2	20	0	1	V	Colonizing	2	2
530	ARC24007.1	XRE family transcriptional regulator [Streptococcus sp. 'group B']	2	20	7.8081	1	V	Colonizing	2	1
531	ARC24140.1	PTS trehalose transporter subunit IIBC [Streptococcus sp. 'group B']	2	20	0	1	V	Colonizing	2	1
532	ARC24799.1	ABC transporter permease [Streptococcus sp. 'group B']	2	20	0	1	V	Colonizing	2	4
533	ARC25198.1	flippase [Streptococcus sp. 'group B']	2	20	0	1	V	Colonizing	2	2
534	ARC25017.1	UDP-N-acetylglucosamine 2-epimerase (hydrolyzing) [Streptococcus sp. 'group B']	2	20	0	1	V	Colonizing	2	3
535	ARC24829.1	phosphate ABC transporter permease PtsA [Streptococcus sp. 'group B']	2	20	0	1	V	Colonizing	2	3
536	AVH83462.1	manganese-dependent inorganic pyrophosphatase [Streptococcus sp. 'group B']	2	20	0	1	V	Colonizing	2	2
537	ARC24503.1	YvcK family protein [Streptococcus sp. 'group B']	2	20	0	1	V	Colonizing	2	2
538	ARC25548.1	hypothetical protein A6J68_10550 [Streptococcus sp. 'group B']	2	20	0	1	V	Colonizing	2	3
539	ARC25720.1	cardiolipin synthase [Streptococcus sp. 'group B']	2	20	0	1	V	Colonizing	2	2
540	ARC24230.1	ABC transporter permease [Streptococcus sp. 'group B']	2	20	0	1	V	Colonizing	2	2
541	ARC25490.1	aminotransferase class V-fold PLP-dependent enzyme [Streptococcus sp. 'group B']	2	20	1.5616	1	V	Colonizing	2	3
542	ARC24878.1	lipoate--protein ligase [Streptococcus sp. 'group B']	2	20	0	1	V	Colonizing	2	1
543	ARC25218.1	glycogen/starch/alpha-glucan family phosphorylase [Streptococcus sp. 'group B']	2	20	0	1	V	Colonizing	2	1
544	ARC24973.1	ABC transporter permease [Streptococcus sp. 'group B']	2	20	0	1	V	Colonizing	2	1
545	ARC24005.1	hypothetical protein A6J68_01440 [Streptococcus sp. 'group B']	2	20	0	1	V	Colonizing	2	2
546	ARC25107.1	diphosphomevalonate decarboxylase [Streptococcus sp. 'group B']	2	20	0	1	V	Colonizing	2	1
547	ARC25312.1	exodeoxyribonuclease [Streptococcus sp. 'group B']	2	20	0	1	V	Colonizing	2	1
548	ARC24141.1	alpha,alpha-phosphotrehalase [Streptococcus sp. 'group B']	2	20	0	1	V	Colonizing	2	1
549	ARC24497.1	pyridoxal phosphate-dependent aminotransferase [Streptococcus sp. 'group B']	2	20	0	1	V	Colonizing	2	2
550	ARC24393.1	ABC transporter ATP-binding protein [Streptococcus sp. 'group B']	2	20	0	1	V	Colonizing	2	3
551	ARC24517.1	ABC transporter permease [Streptococcus sp. 'group B']	2	20	0	1	V	Colonizing	2	2
552	ARC25343.1	non-canonical purine NTP pyrophosphatase [Streptococcus sp. 'group B']	2	20	0	1	V	Colonizing	2	1
553	ARC25675.1	hypothetical protein A6J68_00435 [Streptococcus sp. 'group B']	2	20	0	1	V	Colonizing	2	1
554	ARC25131.1	2-dehydropantoate 2-reductase [Streptococcus sp. 'group B']	2	20	0	1	V	Colonizing	2	2
555	ARC24852.1	L,D-transpeptidase [Streptococcus sp. 'group B']	2	20	0	1	V	Colonizing	2	2
556	ARC24392.1	multidrug ABC transporter permease/ATP-binding protein [Streptococcus sp. 'group B']	2	20	0	1	V	Colonizing	2	1
557	ARC25377.2	branched-chain amino acid transport system II carrier protein [Streptococcus sp. 'group B']	2	20	0	1	V	Colonizing	2	1
558	ARC23904.1	glycine/betaine ABC transporter permease [Streptococcus sp. 'group B']	2	20	0	1	V	Colonizing	2	2
559	ARC25369.1	zinc metalloprotease HtpX [Streptococcus sp. 'group B']	2	20	0	1	V	Colonizing	2	2
560	AVH83459.1	DUF1836 domain-containing protein [Streptococcus sp. 'group B']	2	20	0	1	V	Colonizing	2	3
561	ARC25328.1	branched-chain amino acid ABC transporter substrate-binding protein [Streptococcus sp. 'group B']	2	20	0	1	V	Colonizing	2	2
562	ARC25587.1	phosphatidate cytidylyltransferase [Streptococcus sp. 'group B']	2	20	0	1	V	Colonizing	2	1
563	ARC24521.1	rod shape-determining protein RodA [Streptococcus sp. 'group B']	2	20	0	1	V	Colonizing	2	2
564	ARC25361.1	RNA helicase [Streptococcus sp. 'group B']	2	20	0	1	V	Colonizing	2	2
565	ARC24764.1	TIGR00159 family protein [Streptococcus sp. 'group B']	2	20	0	1	V	Colonizing	2	2
566	ARC24265.1	16S rRNA (cytosine(967)-C(5))-methyltransferase RsmB [Streptococcus sp. 'group B']	2	20	0	1	V	Colonizing	2	1
567	ARC25506.1	DNA recombination protein RmuC [Streptococcus sp. 'group B']	2	20	0	1	V	Colonizing	2	2
568	ARC24309.1	Cof-type HAD-IIB family hydrolase [Streptococcus sp. 'group B']	2	20	0	1	V	Colonizing	2	2
569	ARC25140.1	ABC transporter ATP-binding protein [Streptococcus sp. 'group B']	2	20	0	1	V	Colonizing	2	2
570	ARC24728.1	methionine aminopeptidase [Streptococcus sp. 'group B']	2	20	0	1	V	Colonizing	2	1
571	ARC24505.1	dipeptidase [Streptococcus sp. 'group B']	2	20	0	1	V	Colonizing	2	1
572	ARC24766.1	phosphoglucosamine mutase [Streptococcus sp. 'group B']	2	20	0	1	V	Colonizing	2	1
573	ARC24563.1	peptidase S8 [Streptococcus sp. 'group B']	2	20	0	1	V	Colonizing	2	1
574	ARC25290.1	hypothetical protein A6J68_09135 [Streptococcus sp. 'group B']	2	20	0	1	V	Colonizing	2	2
575	ARC24729.1	YihY/virulence factor BrkB family protein [Streptococcus sp. 'group B']	2	20	0	1	V	Colonizing	2	3
576	ARC24457.1	PBSX family phage terminase large subunit [Streptococcus sp. 'group B']	2	20	0	1	V	Colonizing	2	2
577	ARC25021.1	glycosyltransferase family 2 protein [Streptococcus sp. 'group B']	2	20	0	1	V	Colonizing	2	2
578	ARC24612.1	TIGR03943 family protein [Streptococcus sp. 'group B']	2	20	0	1	V	Colonizing	2	1
579	ARC23931.1	replicative DNA helicase [Streptococcus sp. 'group B']	2	20	0	1	V	Colonizing	2	1
580	ARC24555.1	ABC transporter ATP-binding protein [Streptococcus sp. 'group B']	2	20	0	1	V	Colonizing	2	1
581	ARC23883.1	50S ribosomal protein L33 [Streptococcus sp. 'group B']	2	20	0	1	V	Colonizing	2	2
582	ARC25347.1	transcription repressor NadR [Streptococcus sp. 'group B']	2	20	0	1	V	Colonizing	2	3
583	ARC24263.1	primosomal protein N' [Streptococcus sp. 'group B']	2	20	0	1	V	Colonizing	2	1
584	ARC25702.1	aminoacyltransferase [Streptococcus sp. 'group B']	2	20	0	1	V	Colonizing	2	1
585	ARC25355.1	amidase [Streptococcus sp. 'group B']	2	20	0	1	V	Colonizing	2	1
586	ARC24218.1	glycine--tRNA ligase subunit alpha [Streptococcus sp. 'group B']	2	20	0	1	V	Colonizing	2	1
587	ARC25445.1	aminopeptidase P family protein [Streptococcus sp. 'group B']	2	20	0	1	V	Colonizing	2	1
588	ARC23964.1	ParB/RepB/Spo0J family partition protein [Streptococcus sp. 'group B']	2	20	0	1	V	Colonizing	2	1
589	ARC24411.1	cell division protein SepF [Streptococcus sp. 'group B']	2	20	0	1	V	Colonizing	2	2
590	ARC24623.1	U32 family peptidase [Streptococcus sp. 'group B']	2	20	0	1	V	Colonizing	2	1
591	ARC24467.1	hypothetical protein A6J68_04340 [Streptococcus sp. 'group B']	2	20	0	1	V	Colonizing	2	1
592	ARC24105.1	metal ABC transporter ATP-binding protein [Streptococcus sp. 'group B']	2	20	0	1	V	Colonizing	2	1
593	ARC25606.1	DeoR/GlpR transcriptional regulator [Streptococcus sp. 'group B']	2	20	0	1	V	Colonizing	2	1
594	ARC24610.1	Cof-type HAD-IIB family hydrolase [Streptococcus sp. 'group B']	2	20	0	1	V	Colonizing	2	1
595	ARC24091.1	undecaprenyl/decaprenyl-phosphate alpha-N-acetylglucosaminyl 1-phosphate transferase [Streptococcus sp. 'group B']	2	20	0	1	V	Colonizing	2	2
596	ARC24800.1	ABC transporter permease [Streptococcus sp. 'group B']	2	20	0	1	V	Colonizing	2	1
597	ARC25206.1	glycosyltransferase family 2 protein [Streptococcus sp. 'group B']	2	20	0	1	V	Colonizing	2	2
598	ARC25477.1	cytochrome d ubiquinol oxidase subunit II [Streptococcus sp. 'group B']	2	20	0	1	V	Colonizing	2	1
599	ARC24913.1	cysteine desulfurase [Streptococcus sp. 'group B']	2	20	0	1	V	Colonizing	2	1
600	ARC25011.1	DNA topoisomerase IV subunit B [Streptococcus sp. 'group B']	2	20	0	1	V	Colonizing	2	2
601	ARC25302.1	hypothetical protein A6J68_09205 [Streptococcus sp. 'group B']	2	20	0	1	V	Colonizing	2	1
602	ARC25059.1	SDR family NAD(P)-dependent oxidoreductase [Streptococcus sp. 'group B']	2	20	0	1	V	Colonizing	2	1
603	ARC25227.1	excinuclease ABC subunit B [Streptococcus sp. 'group B']	2	20	0	1	V	Colonizing	2	1
604	ARC23940.1	energy-coupling factor transporter transmembrane protein EcfT [Streptococcus sp. 'group B']	2	20	0	1	V	Colonizing	2	1
605	ARC24391.1	VanZ family protein [Streptococcus sp. 'group B']	2	20	0	1	V	Colonizing	2	1
606	ARC25002.1	sodium:alanine symporter family protein [Streptococcus sp. 'group B']	2	20	0	1	V	Colonizing	2	1
607	ARC24871.1	orotidine-5'-phosphate decarboxylase [Streptococcus sp. 'group B']	2	20	0	1	V	Colonizing	2	1
608	WP_000457951.1	MULTISPECIES: DNA polymerase III subunit alpha [Streptococcus]	2	20	0	1	V	Colonizing	2	1
609	ARC24062.1	DNA-directed RNA polymerase subunit delta [Streptococcus sp. 'group B']	2	20	0	1	V	Colonizing	2	1
610	ARC24082.1	fructose-1,6-bisphosphate aldolase, class II [Streptococcus sp. 'group B']	2	20	0	1	V	Colonizing	2	2
611	ARC23938.1	L-serine ammonia-lyase, iron-sulfur-dependent, subunit alpha [Streptococcus sp. 'group B']	2	20	0	1	V	Colonizing	2	1
612	ARC24771.1	TIGR01457 family HAD-type hydrolase [Streptococcus sp. 'group B']	2	20	0	1	V	Colonizing	2	1
613	ARC25433.1	Asp23/Gls24 family envelope stress response protein [Streptococcus sp. 'group B']	2	20	0	1	V	Colonizing	2	1
614	ARC25275.1	nickel ABC transporter, nickel/metallophore periplasmic binding protein [Streptococcus sp. 'group B']	2	20	0	1	V	Colonizing	2	1
615	ARC24611.1	signal recognition particle-docking protein FtsY [Streptococcus sp. 'group B']	2	20	0	1	V	Colonizing	2	2
616	ARC25658.1	conjugal transfer protein [Streptococcus sp. 'group B']	2	20	0	1	V	Colonizing	2	1
617	AVH83389.1	carbohydrate ABC transporter substrate-binding protein [Streptococcus sp. 'group B']	2	20	0	1	V	Colonizing	2	1
618	ARC25207.1	DUF1972 domain-containing protein [Streptococcus sp. 'group B']	2	20	0	1	V	Colonizing	2	1
619	ARC25472.1	Crp/Fnr family transcriptional regulator [Streptococcus sp. 'group B']	2	20	0	1	V	Colonizing	2	2
620	ARC25036.1	esterase family protein [Streptococcus sp. 'group B']	2	20	0	1	V	Colonizing	2	1
621	ARC25197.1	glycosyltransferase family 1 protein [Streptococcus sp. 'group B']	2	20	0	1	V	Colonizing	2	1
622	ARC24674.1	VIT family protein [Streptococcus sp. 'group B']	2	20	0	1	V	Colonizing	2	1
623	ARC25120.1	ABC transporter ATP-binding protein [Streptococcus sp. 'group B']	2	20	0	1	V	Colonizing	2	1
624	ARC24753.1	helicase-exonuclease AddAB subunit AddA [Streptococcus sp. 'group B']	2	20	0	1	V	Colonizing	2	1
625	ARC25492.1	tRNA (adenosine(37)-N6)-threonylcarbamoyltransferase complex dimerization subunit type 1 TsaB [Streptococcus sp. 'group B']	2	20	0	1	V	Colonizing	2	1
626	ARC25118.1	hypothetical protein A6J68_08135 [Streptococcus sp. 'group B']	2	20	0	1	V	Colonizing	2	1
627	ARC24427.1	TlyA family rRNA (cytidine-2'-O)-methyltransferase [Streptococcus sp. 'group B']	2	20	0	1	V	Colonizing	2	1
628	ARC24231.1	glutamate 5-kinase [Streptococcus sp. 'group B']	2	20	0	1	V	Colonizing	2	1
629	ARC25350.1	RNA methyltransferase [Streptococcus sp. 'group B']	2	20	0	1	V	Colonizing	2	1
630	ARC23875.1	arginine repressor [Streptococcus sp. 'group B']	2	20	0	1	V	Colonizing	2	1
631	ARC24428.1	ArgR family transcriptional regulator [Streptococcus sp. 'group B']	2	20	0	1	V	Colonizing	2	1
632	AVH83430.1	diacylglycerol kinase [Streptococcus sp. 'group B']	2	20	0	1	V	Colonizing	2	1
633	ARC24336.1	transcriptional repressor [Streptococcus sp. 'group B']	2	20	0	1	V	Colonizing	2	1
634	ARC23971.1	septum formation initiator family protein [Streptococcus sp. 'group B']	2	20	0	1	V	Colonizing	2	1
635	ARC25581.1	hypothetical protein A6J68_10755 [Streptococcus sp. 'group B']	2	20	9.3697	1	V	Colonizing	2	1
636	ARC25292.1	bifunctional N-acetylglucosamine-1-phosphate uridyltransferase/glucosamine-1-phosphate acetyltransferase [Streptococcus sp. 'group B']	2	20	0	1	V	Colonizing	2	1
637	ARC25163.1	cell wall anchor protein [Streptococcus sp. 'group B']	2	20	0	1	V	Colonizing	2	1
638	ARC24826.1	phosphate transport system regulatory protein PhoU [Streptococcus sp. 'group B']	2	20	0	1	V	Colonizing	2	1
639	ARC23808.1	hypothetical protein A6J68_00125 [Streptococcus sp. 'group B']	2	20	0	1	V	Colonizing	2	1
640	ARC24066.1	DNA repair protein RadA [Streptococcus sp. 'group B']	2	20	0	1	V	Colonizing	2	1
641	ARC24224.1	type 1 glycerol-3-phosphate oxidase [Streptococcus sp. 'group B']	2	20	0	1	V	Colonizing	2	1
642	ARC25332.1	pyridoxal phosphate-dependent aminotransferase [Streptococcus sp. 'group B']	2	20	0	1	V	Colonizing	2	1
643	ARC24008.1	Holliday junction branch migration DNA helicase RuvB [Streptococcus sp. 'group B']	2	20	0	1	V	Colonizing	2	1
644	ARC25056.1	hypothetical protein A6J68_07735 [Streptococcus sp. 'group B']	1	20	818.68	1	V	Colonizing	1	6
645	ARC25048.1	hyaluronate lyase [Streptococcus sp. 'group B']	1	20	167.89	1	V	Colonizing	1	6
646	ARC24642.1	elongation factor Tu [Streptococcus sp. 'group B']	1	20	71.954	1	V	Colonizing	1	6
647	ARC24328.1	alpha/beta hydrolase [Streptococcus sp. 'group B']	1	20	212.66	1	V	Colonizing	1	6
648	ARC25221.1	sugar ABC transporter substrate-binding protein [Streptococcus sp. 'group B']	1	20	318.2	1	V	Colonizing	1	6
649	ARC25603.1	exo-alpha-sialidase [Streptococcus sp. 'group B']	1	20	362.97	1	V	Colonizing	1	4
650	ARC24017.1	50S ribosomal protein L4 [Streptococcus sp. 'group B']	1	20	63.959	1	V	Colonizing	1	6
651	ARC23977.1	CHAP domain-containing protein [Streptococcus sp. 'group B']	1	20	249.44	1	V	Colonizing	1	6
652	ARC25561.1	30S ribosomal protein S2 [Streptococcus sp. 'group B']	1	20	63.959	1	V	Colonizing	1	6
653	ARC25501.1	elongation factor G [Streptococcus sp. 'group B']	1	20	20.787	1	V	Colonizing	1	6
654	ARC25130.1	choline-binding protein [Streptococcus sp. 'group B']	1	20	107.13	1	V	Colonizing	1	6
655	ARC24110.1	DNA-directed RNA polymerase subunit beta' [Streptococcus sp. 'group B']	1	20	52.766	1	V	Colonizing	1	6
656	ARC24463.1	phage capsid protein [Streptococcus sp. 'group B']	1	20	0	1	V	Colonizing	1	2
657	ARC24099.1	peptide ABC transporter substrate-binding protein [Streptococcus sp. 'group B']	1	20	51.167	1	V	Colonizing	1	6
658	ARC23950.1	IMP dehydrogenase [Streptococcus sp. 'group B']	1	20	35.178	1	V	Colonizing	1	6
659	ARC24797.1	BMP family ABC transporter substrate-binding protein [Streptococcus sp. 'group B']	1	20	44.772	1	V	Colonizing	1	6
660	ARC24716.1	hypothetical protein A6J68_05785 [Streptococcus sp. 'group B']	1	20	273.43	1	V	Colonizing	1	6
661	ARC23930.1	30S ribosomal protein S4 [Streptococcus sp. 'group B']	1	20	54.365	1	V	Colonizing	1	6
662	ARC24109.1	DNA-directed RNA polymerase subunit beta [Streptococcus sp. 'group B']	1	20	38.376	1	V	Colonizing	1	6
663	ARC24022.1	30S ribosomal protein S3 [Streptococcus sp. 'group B']	1	20	70.355	1	V	Colonizing	1	6
664	ARC24743.1	ATP synthase subunit beta [Streptococcus sp. 'group B']	1	20	36.777	1	V	Colonizing	1	6
665	ARC25229.1	amino acid ABC transporter permease [Streptococcus sp. 'group B']	1	20	19.188	1	V	Colonizing	1	6
666	ARC24476.1	phage holin [Streptococcus sp. 'group B']	1	20	0	1	V	Colonizing	1	2
667	AVH83455.1	peptidase C5 [Streptococcus sp. 'group B']	1	20	0	1	V	Colonizing	1	3
668	ARC24536.1	cell surface protein [Streptococcus sp. 'group B']	1	20	196.67	1	V	Colonizing	1	4
669	ARC24741.1	ATP synthase subunit alpha [Streptococcus sp. 'group B']	1	20	23.985	1	V	Colonizing	1	6
670	AVH83426.1	class 1b ribonucleoside-diphosphate reductase subunit alpha [Streptococcus sp. 'group B']	1	20	14.391	1	V	Colonizing	1	6
671	ARC24532.1	acid phosphatase AphA [Streptococcus sp. 'group B']	1	20	164.7	1	V	Colonizing	1	6
672	ARC24238.1	amino acid ABC transporter substrate-binding protein [Streptococcus sp. 'group B']	1	20	30.381	1	V	Colonizing	1	6
673	ARC24012.1	bifunctional acetaldehyde-CoA/alcohol dehydrogenase [Streptococcus sp. 'group B']	1	20	46.371	1	V	Colonizing	1	6
674	ARC25237.1	amidase [Streptococcus sp. 'group B']	1	20	155.1	1	V	Colonizing	1	6
675	ARC24632.1	lysine--tRNA ligase [Streptococcus sp. 'group B']	1	20	9.5939	1	V	Colonizing	1	6
676	ARC24028.1	50S ribosomal protein L5 [Streptococcus sp. 'group B']	1	20	36.777	1	V	Colonizing	1	6
677	ARC24016.1	50S ribosomal protein L3 [Streptococcus sp. 'group B']	1	20	20.787	1	V	Colonizing	1	6
678	ARC25115.1	bifunctional metallophosphatase/5'-nucleotidase [Streptococcus sp. 'group B']	1	20	43.173	1	V	Colonizing	1	6
679	ARC24684.1	foldase [Streptococcus sp. 'group B']	1	20	12.792	1	V	Colonizing	1	6
680	ARC24513.1	50S ribosomal protein L19 [Streptococcus sp. 'group B']	1	20	31.98	1	V	Colonizing	1	6
681	ARC24063.1	CTP synthetase [Streptococcus sp. 'group B']	1	20	14.391	1	V	Colonizing	1	6
682	ARC25426.1	preprotein translocase subunit SecA [Streptococcus sp. 'group B']	1	20	4.7969	1	V	Colonizing	1	5
683	ARC25007.1	30S ribosomal protein S1 [Streptococcus sp. 'group B']	1	20	25.584	1	V	Colonizing	1	6
684	ARC24246.1	penicillin-binding protein [Streptococcus sp. 'group B']	1	20	55.964	1	V	Colonizing	1	6
685	ARC24595.1	threonine--tRNA ligase [Streptococcus sp. 'group B']	1	20	23.985	1	V	Colonizing	1	6
686	ARC24403.1	translational GTPase TypA [Streptococcus sp. 'group B']	1	20	11.193	1	V	Colonizing	1	6
687	ARC24789.1	glutamine--fructose-6-phosphate transaminase (isomerizing) [Streptococcus sp. 'group B']	1	20	15.99	1	V	Colonizing	1	6
688	ARC24108.1	penicillin-binding protein [Streptococcus sp. 'group B']	1	20	65.558	1	V	Colonizing	1	6
689	ARC24326.1	translation initiation factor IF-2 [Streptococcus sp. 'group B']	1	20	38.376	1	V	Colonizing	1	6
690	ARC24019.1	50S ribosomal protein L2 [Streptococcus sp. 'group B']	1	20	65.558	1	V	Colonizing	1	6
691	ARC24524.1	septation ring formation regulator EzrA [Streptococcus sp. 'group B']	1	20	0	1	V	Colonizing	1	5
692	ARC25585.2	proline--tRNA ligase [Streptococcus sp. 'group B']	1	20	14.391	1	V	Colonizing	1	5
693	ARC24305.1	PTS mannose family transporter subunit IID [Streptococcus sp. 'group B']	1	20	25.584	1	V	Colonizing	1	6
694	ARC25128.2	PTS fructose transporter subunit IIC [Streptococcus sp. 'group B']	1	20	9.5939	1	V	Colonizing	1	6
695	ARC24498.1	asparagine--tRNA ligase [Streptococcus sp. 'group B']	1	20	15.99	1	V	Colonizing	1	6
696	ARC23832.1	chromosome assembly protein [Streptococcus sp. 'group B']	1	20	83.147	1	V	Colonizing	1	6
697	ARC23880.1	aspartate--tRNA ligase [Streptococcus sp. 'group B']	1	20	9.5939	1	V	Colonizing	1	6
698	ARC25370.1	LemA family protein [Streptococcus sp. 'group B']	1	20	20.787	1	V	Colonizing	1	6
699	ARC24643.1	triose-phosphate isomerase [Streptococcus sp. 'group B']	1	20	19.188	1	V	Colonizing	1	6
700	ARC25230.1	amino acid ABC transporter ATP-binding protein [Streptococcus sp. 'group B']	1	20	9.5939	1	V	Colonizing	1	5
701	ARC25306.1	methionine--tRNA ligase [Streptococcus sp. 'group B']	1	20	4.7969	1	V	Colonizing	1	5
702	ARC24786.1	pyruvate kinase [Streptococcus sp. 'group B']	1	20	3.198	1	V	Colonizing	1	6
703	ARC25502.1	30S ribosomal protein S7 [Streptococcus sp. 'group B']	1	20	11.193	1	V	Colonizing	1	6
704	ARC25383.1	amino acid ABC transporter substrate-binding protein [Streptococcus sp. 'group B']	1	20	36.777	1	V	Colonizing	1	6
705	ARC25354.1	ABC transporter substrate-binding protein [Streptococcus sp. 'group B']	1	20	33.579	1	V	Colonizing	1	6
706	ARC24070.1	glutamate--tRNA ligase [Streptococcus sp. 'group B']	1	20	4.7969	1	V	Colonizing	1	6
707	ARC25287.1	metal ABC transporter substrate-binding protein [Streptococcus sp. 'group B']	1	20	19.188	1	V	Colonizing	1	6
708	ARC23976.1	ATP-dependent metallopeptidase FtsH/Yme1/Tma family protein [Streptococcus sp. 'group B']	1	20	0	1	V	Colonizing	1	5
709	ARC25465.1	formate C-acetyltransferase [Streptococcus sp. 'group B']	1	20	12.792	1	V	Colonizing	1	6
710	ARC24158.1	50S ribosomal protein L13 [Streptococcus sp. 'group B']	1	20	14.391	1	V	Colonizing	1	6
711	ARC24529.1	endonuclease [Streptococcus sp. 'group B']	1	20	60.761	1	V	Colonizing	1	5
712	ARC25252.1	transglutaminase [Streptococcus sp. 'group B']	1	20	0	1	V	Colonizing	1	2
713	AVH83378.1	anaerobic ribonucleoside-triphosphate reductase [Streptococcus sp. 'group B']	1	20	1.599	1	V	Colonizing	1	4
714	ARC24644.1	2,3-bisphosphoglycerate-dependent phosphoglycerate mutase [Streptococcus sp. 'group B']	1	20	9.5939	1	V	Colonizing	1	6
715	ARC25170.1	50S ribosomal protein L20 [Streptococcus sp. 'group B']	1	20	20.787	1	V	Colonizing	1	6
716	ARC24346.1	BMP family ABC transporter substrate-binding protein [Streptococcus sp. 'group B']	1	20	4.7969	1	V	Colonizing	1	6
717	ARC24294.1	3-oxoacyl-[acyl-carrier-protein] reductase [Streptococcus sp. 'group B']	1	20	3.198	1	V	Colonizing	1	6
718	AVH83490.1	ATP-dependent Clp protease ATP-binding subunit [Streptococcus sp. 'group B']	1	20	9.5939	1	V	Colonizing	1	6
719	ARC25550.1	adenylosuccinate synthetase [Streptococcus sp. 'group B']	1	20	19.188	1	V	Colonizing	1	6
720	ARC24487.1	calcium-translocating P-type ATPase, PMCA-type [Streptococcus sp. 'group B']	1	20	3.198	1	V	Colonizing	1	5
721	ARC24116.1	acetate kinase [Streptococcus sp. 'group B']	1	20	1.599	1	V	Colonizing	1	6
722	ARC24307.1	PTS mannose transporter subunit IIAB [Streptococcus sp. 'group B']	1	20	1.599	1	V	Colonizing	1	5
723	ARC24159.1	30S ribosomal protein S9 [Streptococcus sp. 'group B']	1	20	14.391	1	V	Colonizing	1	6
724	ARC23960.1	ABC-F family ATPase [Streptococcus sp. 'group B']	1	20	7.9949	1	V	Colonizing	1	6
725	ARC24475.1	hypothetical protein A6J68_04380 [Streptococcus sp. 'group B']	1	20	0	1	V	Colonizing	1	3
726	ARC25409.1	Asp-tRNA(Asn)/Glu-tRNA(Gln) amidotransferase GatCAB subunit A [Streptococcus sp. 'group B']	1	20	0	1	V	Colonizing	1	5
727	ARC24295.1	beta-ketoacyl-[acyl-carrier-protein] synthase II [Streptococcus sp. 'group B']	1	20	4.7969	1	V	Colonizing	1	4
728	ARC24033.1	30S ribosomal protein S5 [Streptococcus sp. 'group B']	1	20	0	1	V	Colonizing	1	5
729	ARC25684.1	DAK2 domain-containing protein [Streptococcus sp. 'group B']	1	20	0	1	V	Colonizing	1	4
730	ARC24018.1	50S ribosomal protein L23 [Streptococcus sp. 'group B']	1	20	9.5939	1	V	Colonizing	1	6
731	ARC24523.1	DNA topoisomerase (ATP-hydrolyzing) subunit B [Streptococcus sp. 'group B']	1	20	0	1	V	Colonizing	1	5
732	ARC25027.1	LytR family transcriptional regulator [Streptococcus sp. 'group B']	1	20	1.599	1	V	Colonizing	1	6
733	ARC25518.1	D-alanyl-lipoteichoic acid biosynthesis protein DltD [Streptococcus sp. 'group B']	1	20	20.787	1	V	Colonizing	1	6
734	ARC24292.1	enoyl-[acyl-carrier-protein] reductase FabK [Streptococcus sp. 'group B']	1	20	7.9949	1	V	Colonizing	1	6
735	ARC24785.1	6-phosphofructokinase [Streptococcus sp. 'group B']	1	20	7.9949	1	V	Colonizing	1	6
736	ARC24302.1	serine--tRNA ligase [Streptococcus sp. 'group B']	1	20	7.9949	1	V	Colonizing	1	6
737	ARC25712.1	RNA-binding transcriptional accessory protein [Streptococcus sp. 'group B']	1	20	4.7969	1	V	Colonizing	1	6
738	ARC25496.1	type I glutamate--ammonia ligase [Streptococcus sp. 'group B']	1	20	0	1	V	Colonizing	1	5
739	ARC23978.1	ribose-phosphate pyrophosphokinase 1 [Streptococcus sp. 'group B']	1	20	6.3959	1	V	Colonizing	1	6
740	AVH83453.1	hypothetical protein A6J68_07845 [Streptococcus sp. 'group B']	1	20	39.975	1	V	Colonizing	1	6
741	ARC24458.1	phage portal protein [Streptococcus sp. 'group B']	1	20	0	1	V	Colonizing	1	2
742	ARC24803.1	DNA gyrase subunit A [Streptococcus sp. 'group B']	1	20	7.9949	1	V	Colonizing	1	6
743	ARC25049.1	dTDP-glucose 4,6-dehydratase [Streptococcus sp. 'group B']	1	20	6.3959	1	V	Colonizing	1	6
744	ARC24739.1	ATP synthase subunit B [Streptococcus sp. 'group B']	1	20	4.7969	1	V	Colonizing	1	6
745	ARC25500.1	type I glyceraldehyde-3-phosphate dehydrogenase [Streptococcus sp. 'group B']	1	20	11.193	1	V	Colonizing	1	5
746	ARC24686.1	alanine--tRNA ligase [Streptococcus sp. 'group B']	1	20	0	1	V	Colonizing	1	4
747	ARC24821.1	signal recognition particle protein [Streptococcus sp. 'group B']	1	20	22.386	1	V	Colonizing	1	6
748	ARC24025.1	30S ribosomal protein S17 [Streptococcus sp. 'group B']	1	20	9.5939	1	V	Colonizing	1	6
749	ARC24775.1	elongation factor 4 [Streptococcus sp. 'group B']	1	20	1.599	1	V	Colonizing	1	6
750	ARC23866.1	DNA recombination/repair protein RecA [Streptococcus sp. 'group B']	1	20	4.7969	1	V	Colonizing	1	6
751	ARC24417.1	ATP-dependent Clp protease ATP-binding subunit [Streptococcus sp. 'group B']	1	20	0	1	V	Colonizing	1	4
752	ARC24528.1	enolase [Streptococcus sp. 'group B']	1	20	4.7969	1	V	Colonizing	1	6
753	ARC24061.1	trigger factor [Streptococcus sp. 'group B']	1	20	1.599	1	V	Colonizing	1	5
754	ARC24088.1	glutamine ABC transporter substrate-binding protein [Streptococcus sp. 'group B']	1	20	6.3959	1	V	Colonizing	1	6
755	ARC25226.1	peptidase [Streptococcus sp. 'group B']	1	20	0	1	V	Colonizing	1	2
756	ARC24220.1	glycine--tRNA ligase subunit beta [Streptococcus sp. 'group B']	1	20	0	1	V	Colonizing	1	4
757	ARC24655.1	ATP-dependent helicase [Streptococcus sp. 'group B']	1	20	4.7969	1	V	Colonizing	1	6
758	ARC23823.1	hypothetical protein A6J68_00210 [Streptococcus sp. 'group B']	1	20	41.574	1	V	Colonizing	1	6
759	ARC25708.1	cell surface protein [Streptococcus sp. 'group B']	1	20	43.173	1	V	Colonizing	1	2
760	ARC25169.1	LTA synthase family protein [Streptococcus sp. 'group B']	1	20	7.9949	1	V	Colonizing	1	6
761	ARC24084.1	SPFH domain-containing protein [Streptococcus sp. 'group B']	1	20	0	1	V	Colonizing	1	5
762	ARC24298.1	acetyl-CoA carboxylase biotin carboxylase subunit [Streptococcus sp. 'group B']	1	20	0	1	V	Colonizing	1	4
763	ARC25276.1	50S ribosomal protein L1 [Streptococcus sp. 'group B']	1	20	17.589	1	V	Colonizing	1	6
764	ARC25331.1	uracil phosphoribosyltransferase [Streptococcus sp. 'group B']	1	20	0	1	V	Colonizing	1	4
765	AVH83449.1	capsular polysaccharide biosynthesis protein CpsC [Streptococcus sp. 'group B']	1	20	4.7969	1	V	Colonizing	1	6
766	ARC24254.1	ribonuclease Y [Streptococcus sp. 'group B']	1	20	0	1	V	Colonizing	1	5
767	ARC24985.1	hypothetical protein A6J68_07330 [Streptococcus sp. 'group B']	1	20	0	1	V	Colonizing	1	4
768	ARC25504.1	pur operon repressor [Streptococcus sp. 'group B']	1	20	9.5939	1	V	Colonizing	1	6
769	ARC24650.1	peptide chain release factor 3 [Streptococcus sp. 'group B']	1	20	4.7969	1	V	Colonizing	1	6
770	ARC24757.1	thiamine pyrophosphate-dependent dehydrogenase E1 component subunit alpha [Streptococcus sp. 'group B']	1	20	0	1	V	Colonizing	1	4
771	ARC24306.1	PTS mannose/fructose/sorbose transporter subunit IIC [Streptococcus sp. 'group B']	1	20	9.5939	1	V	Colonizing	1	6
772	ARC24444.1	hypothetical protein A6J68_04215 [Streptococcus sp. 'group B']	1	20	0	1	V	Colonizing	1	2
773	ARC25316.1	3-phosphoserine/phosphohydroxythreonine transaminase [Streptococcus sp. 'group B']	1	20	9.5939	1	V	Colonizing	1	5
774	ARC24266.1	Stk1 family PASTA domain-containing Ser/Thr kinase [Streptococcus sp. 'group B']	1	20	0	1	V	Colonizing	1	5
775	ARC23954.1	arginine deiminase [Streptococcus sp. 'group B']	1	20	4.7969	1	V	Colonizing	1	6
776	ARC25367.1	DNA-binding response regulator [Streptococcus sp. 'group B']	1	20	6.3959	1	V	Colonizing	1	4
777	ARC24645.1	penicillin-binding protein 2 [Streptococcus sp. 'group B']	1	20	14.391	1	V	Colonizing	1	6
778	ARC25417.1	pyridoxal phosphate-dependent aminotransferase [Streptococcus sp. 'group B']	1	20	3.198	1	V	Colonizing	1	6
779	ARC24098.1	D-alanyl-D-alanine carboxypeptidase [Streptococcus sp. 'group B']	1	20	27.183	1	V	Colonizing	1	6
780	ARC24235.1	PASTA domain-containing protein [Streptococcus sp. 'group B']	1	20	22.386	1	V	Colonizing	1	6
781	AVH83376.1	hypothetical protein A6J68_00335 [Streptococcus sp. 'group B']	1	20	0	1	V	Colonizing	1	5
782	ARC24462.1	DUF4355 domain-containing protein [Streptococcus sp. 'group B']	1	20	0	1	V	Colonizing	1	2
783	ARC24030.1	30S ribosomal protein S8 [Streptococcus sp. 'group B']	1	20	12.792	1	V	Colonizing	1	6
784	ARC24750.1	phenylalanine--tRNA ligase subunit beta [Streptococcus sp. 'group B']	1	20	0	1	V	Colonizing	1	4
785	AVH83466.1	surface protein [Streptococcus sp. 'group B']	1	20	6.3959	1	V	Colonizing	1	6
786	ARC25408.1	Asp-tRNA(Asn)/Glu-tRNA(Gln) amidotransferase GatCAB subunit B [Streptococcus sp. 'group B']	1	20	0	1	V	Colonizing	1	5
787	ARC23876.1	arginine--tRNA ligase [Streptococcus sp. 'group B']	1	20	0	1	V	Colonizing	1	4
788	ARC24203.1	osmoprotectant ABC transporter substrate-binding protein [Streptococcus sp. 'group B']	1	20	12.792	1	V	Colonizing	1	6
789	ARC25233.1	GTPase ObgE [Streptococcus sp. 'group B']	1	20	7.9949	1	V	Colonizing	1	6
790	ARC25284.1	peptidylprolyl isomerase [Streptococcus sp. 'group B']	1	20	0	1	V	Colonizing	1	5
791	ARC24293.1	[acyl-carrier-protein] S-malonyltransferase [Streptococcus sp. 'group B']	1	20	3.198	1	V	Colonizing	1	4
792	ARC24348.1	NAD(P)H-dependent glycerol-3-phosphate dehydrogenase [Streptococcus sp. 'group B']	1	20	0	1	V	Colonizing	1	4
793	ARC25181.1	ferrichrome ABC transporter substrate-binding protein [Streptococcus sp. 'group B']	1	20	0	1	V	Colonizing	1	4
794	ARC23981.1	phosphate acyltransferase PlsX [Streptococcus sp. 'group B']	1	20	3.198	1	V	Colonizing	1	5
795	ARC23881.1	histidine--tRNA ligase [Streptococcus sp. 'group B']	1	20	0	1	V	Colonizing	1	4
796	ARC24892.1	serine hydroxymethyltransferase [Streptococcus sp. 'group B']	1	20	7.9949	1	V	Colonizing	1	6
797	ARC24036.1	preprotein translocase subunit SecY [Streptococcus sp. 'group B']	1	20	6.3959	1	V	Colonizing	1	5
798	ARC25461.1	signal peptidase I [Streptococcus sp. 'group B']	1	20	1.599	1	V	Colonizing	1	5
799	ARC25503.1	30S ribosomal protein S12 [Streptococcus sp. 'group B']	1	20	20.787	1	V	Colonizing	1	6
800	ARC24742.1	ATP synthase subunit gamma [Streptococcus sp. 'group B']	1	20	3.198	1	V	Colonizing	1	4
801	ARC25516.1	DUF2974 domain-containing protein [Streptococcus sp. 'group B']	1	20	57.563	1	V	Colonizing	1	2
802	ARC25589.1	preprotein translocase subunit YajC [Streptococcus sp. 'group B']	1	20	0	1	V	Colonizing	1	5
803	ARC24806.1	DUF1002 domain-containing protein [Streptococcus sp. 'group B']	1	20	15.99	1	V	Colonizing	1	5
804	ARC24798.1	ABC transporter ATP-binding protein [Streptococcus sp. 'group B']	1	20	1.599	1	V	Colonizing	1	6
805	ARC25359.1	UDP-N-acetylmuramate--L-alanine ligase [Streptococcus sp. 'group B']	1	20	3.198	1	V	Colonizing	1	4
806	ARC24071.1	D-ribose ABC transporter substrate-binding protein [Streptococcus sp. 'group B']	1	20	0	1	V	Colonizing	1	4
807	ARC25352.2	membrane protein insertase YidC [Streptococcus sp. 'group B']	1	20	1.599	1	V	Colonizing	1	6
808	AVH83446.1	DNA helicase PcrA [Streptococcus sp. 'group B']	1	20	1.599	1	V	Colonizing	1	4
809	ARC25695.1	transcription termination/antitermination protein NusA [Streptococcus sp. 'group B']	1	20	0	1	V	Colonizing	1	4
810	ARC24473.1	N-acetylmuramoyl-L-alanine amidase [Streptococcus sp. 'group B']	1	20	0	1	V	Colonizing	1	2
811	ARC24468.1	phage major tail protein, TP901-1 family [Streptococcus sp. 'group B']	1	20	0	1	V	Colonizing	1	2
812	ARC24042.1	DNA-directed RNA polymerase subunit alpha [Streptococcus sp. 'group B']	1	20	3.198	1	V	Colonizing	1	5
813	ARC24758.1	alpha-ketoacid dehydrogenase subunit beta [Streptococcus sp. 'group B']	1	20	0	1	V	Colonizing	1	4
814	ARC25586.1	RIP metalloprotease RseP [Streptococcus sp. 'group B']	1	20	1.599	1	V	Colonizing	1	5
815	ARC25469.1	aquaporin family protein [Streptococcus sp. 'group B']	1	20	11.193	1	V	Colonizing	1	6
816	ARC24986.1	kinase [Streptococcus sp. 'group B']	1	20	27.183	1	V	Colonizing	1	5
817	ARC24867.1	carbamoyl-phosphate synthase large subunit [Streptococcus sp. 'group B']	1	20	6.3959	1	V	Colonizing	1	6
818	ARC25259.2	GTPase Era [Streptococcus sp. 'group B']	1	20	1.599	1	V	Colonizing	1	6
819	ARC24760.1	dihydrolipoyl dehydrogenase [Streptococcus sp. 'group B']	1	20	0	1	V	Colonizing	1	4
820	ARC23958.1	tryptophan--tRNA ligase [Streptococcus sp. 'group B']	1	20	3.198	1	V	Colonizing	1	5
821	ARC24831.1	phosphate ABC transporter substrate-binding protein [Streptococcus sp. 'group B']	1	20	7.9949	1	V	Colonizing	1	6
822	ARC24216.1	N-acetylglucosamine-6-phosphate deacetylase [Streptococcus sp. 'group B']	1	20	0	1	V	Colonizing	1	4
823	ARC24409.1	cell division protein FtsZ [Streptococcus sp. 'group B']	1	20	0	1	V	Colonizing	1	4
824	ARC24040.1	30S ribosomal protein S13 [Streptococcus sp. 'group B']	1	20	7.9949	1	V	Colonizing	1	5
825	ARC24443.1	chromosome segregation protein SMC [Streptococcus sp. 'group B']	1	20	0	1	V	Colonizing	1	2
826	ARC24340.1	tRNA guanosine(34) transglycosylase Tgt [Streptococcus sp. 'group B']	1	20	6.3959	1	V	Colonizing	1	6
827	ARC25494.1	ribonuclease J [Streptococcus sp. 'group B']	1	20	0	1	V	Colonizing	1	4
828	ARC24725.1	UDP-N-acetylglucosamine 1-carboxyvinyltransferase [Streptococcus sp. 'group B']	1	20	4.7969	1	V	Colonizing	1	4
829	ARC25499.1	phosphoglycerate kinase [Streptococcus sp. 'group B']	1	20	0	1	V	Colonizing	1	4
830	ARC23833.1	leucine--tRNA ligase [Streptococcus sp. 'group B']	1	20	0	1	V	Colonizing	1	4
831	ARC24015.1	30S ribosomal protein S10 [Streptococcus sp. 'group B']	1	20	4.7969	1	V	Colonizing	1	6
832	ARC23830.1	serine protease [Streptococcus sp. 'group B']	1	20	6.3959	1	V	Colonizing	1	6
833	ARC25701.1	DEAD/DEAH box helicase [Streptococcus sp. 'group B']	1	20	0	1	V	Colonizing	1	2
834	ARC24041.1	30S ribosomal protein S11 [Streptococcus sp. 'group B']	1	20	7.9949	1	V	Colonizing	1	6
835	ARC24502.1	RNase adapter RapZ [Streptococcus sp. 'group B']	1	20	1.599	1	V	Colonizing	1	5
836	ARC25380.1	methionine import ATP-binding protein MetN [Streptococcus sp. 'group B']	1	20	0	1	V	Colonizing	1	4
837	ARC25451.1	30S ribosomal protein S18 [Streptococcus sp. 'group B']	1	20	3.198	1	V	Colonizing	1	6
838	AVH83387.1	redox-regulated ATPase YchF [Streptococcus sp. 'group B']	1	20	0	1	V	Colonizing	1	4
839	ARC24252.1	hypothetical protein A6J68_03045 [Streptococcus sp. 'group B']	1	20	1.599	1	V	Colonizing	1	5
840	ARC23934.1	tRNA uridine-5-carboxymethylaminomethyl(34) synthesis enzyme MnmG [Streptococcus sp. 'group B']	1	20	3.198	1	V	Colonizing	1	4
841	ARC24087.1	amino acid ABC transporter ATP-binding protein [Streptococcus sp. 'group B']	1	20	0	1	V	Colonizing	1	5
842	ARC24845.1	ferrichrome ABC transporter substrate-binding protein [Streptococcus sp. 'group B']	1	20	1.599	1	V	Colonizing	1	5
843	ARC24415.1	isoleucine--tRNA ligase [Streptococcus sp. 'group B']	1	20	0	1	V	Colonizing	1	4
844	ARC23963.1	PDZ domain-containing protein [Streptococcus sp. 'group B']	1	20	4.7969	1	V	Colonizing	1	6
845	ARC23979.1	pyridoxal phosphate-dependent aminotransferase [Streptococcus sp. 'group B']	1	20	0	1	V	Colonizing	1	4
846	ARC25205.1	glycosyltransferase family 2 protein [Streptococcus sp. 'group B']	1	20	0	1	V	Colonizing	1	5
847	ARC24243.1	nicotinate phosphoribosyltransferase [Streptococcus sp. 'group B']	1	20	1.599	1	V	Colonizing	1	4
848	ARC25382.1	O-sialoglycoprotein endopeptidase [Streptococcus sp. 'group B']	1	20	15.99	1	V	Colonizing	1	6
849	ARC24239.1	amino acid ABC transporter permease [Streptococcus sp. 'group B']	1	20	6.3959	1	V	Colonizing	1	5
850	ARC24107.1	tyrosine--tRNA ligase [Streptococcus sp. 'group B']	1	20	0	1	V	Colonizing	1	5
851	ARC24640.1	phosphoenolpyruvate carboxylase [Streptococcus sp. 'group B']	1	20	0	1	V	Colonizing	1	4
852	ARC24746.1	UDP-N-acetylglucosamine 1-carboxyvinyltransferase [Streptococcus sp. 'group B']	1	20	0	1	V	Colonizing	1	4
853	ARC23843.1	penicillin-binding protein [Streptococcus sp. 'group B']	1	20	9.5939	1	V	Colonizing	1	6
854	ARC25555.1	tRNA dihydrouridine synthase DusB [Streptococcus sp. 'group B']	1	20	4.7969	1	V	Colonizing	1	4
855	ARC23847.1	Na+ dependent nucleoside transporter domain-containing protein [Streptococcus sp. 'group B']	1	20	0	1	V	Colonizing	1	5
856	ARC24601.1	glutamine ABC transporter substrate-binding protein [Streptococcus sp. 'group B']	1	20	15.99	1	V	Colonizing	1	6
857	ARC24414.1	cell division protein DivIVA [Streptococcus sp. 'group B']	1	20	0	1	V	Colonizing	1	5
858	ARC24638.1	DUF4430 domain-containing protein [Streptococcus sp. 'group B']	1	20	0	1	V	Colonizing	1	4
859	ARC24377.1	valine--tRNA ligase [Streptococcus sp. 'group B']	1	20	0	1	V	Colonizing	1	2
860	ARC24602.1	amino acid ABC transporter ATP-binding protein [Streptococcus sp. 'group B']	1	20	1.599	1	V	Colonizing	1	6
861	ARC25357.1	endolytic transglycosylase MltG [Streptococcus sp. 'group B']	1	20	0	1	V	Colonizing	1	4
862	ARC25376.1	serine/threonine transporter SstT [Streptococcus sp. 'group B']	1	20	1.599	1	V	Colonizing	1	5
863	ARC25030.1	purine-nucleoside phosphorylase [Streptococcus sp. 'group B']	1	20	0	1	V	Colonizing	1	3
864	ARC25362.1	ribosome biogenesis GTPase Der [Streptococcus sp. 'group B']	1	20	0	1	V	Colonizing	1	4
865	AVH83460.1	metallophosphatase [Streptococcus sp. 'group B']	1	20	0	1	V	Colonizing	1	3
866	ARC24020.1	30S ribosomal protein S19 [Streptococcus sp. 'group B']	1	20	0	1	V	Colonizing	1	5
867	AVH83487.1	5'-nucleotidase, lipoprotein e(P4) family [Streptococcus sp. 'group B']	1	20	3.198	1	V	Colonizing	1	6
868	AVH83427.1	ATP-dependent helicase [Streptococcus sp. 'group B']	1	20	0	1	V	Colonizing	1	5
869	ARC25429.1	PTS beta-glucoside transporter subunit IIBCA [Streptococcus sp. 'group B']	1	20	0	1	V	Colonizing	1	5
870	ARC24804.1	class A sortase [Streptococcus sp. 'group B']	1	20	6.3959	1	V	Colonizing	1	4
871	ARC24869.1	aspartate carbamoyltransferase catalytic subunit [Streptococcus sp. 'group B']	1	20	4.7969	1	V	Colonizing	1	6
872	ARC25201.1	nucleotide sugar dehydratase [Streptococcus sp. 'group B']	1	20	0	1	V	Colonizing	1	4
873	ARC24043.1	50S ribosomal protein L17 [Streptococcus sp. 'group B']	1	20	0	1	V	Colonizing	1	4
874	ARC24054.1	molecular chaperone DnaJ [Streptococcus sp. 'group B']	1	20	3.198	1	V	Colonizing	1	4
875	ARC24237.1	ATP-dependent helicase [Streptococcus sp. 'group B']	1	20	1.599	1	V	Colonizing	1	5
876	ARC24710.1	uridine kinase [Streptococcus sp. 'group B']	1	20	0	1	V	Colonizing	1	4
877	ARC24624.1	collagenase-like protease [Streptococcus sp. 'group B']	1	20	0	1	V	Colonizing	1	4
878	ARC24864.1	phage infection protein [Streptococcus sp. 'group B']	1	20	0	1	V	Colonizing	1	2
879	ARC24709.1	polysaccharide deacetylase [Streptococcus sp. 'group B']	1	20	7.9949	1	V	Colonizing	1	5
880	ARC24103.1	ABC transporter ATP-binding protein [Streptococcus sp. 'group B']	1	20	0	1	V	Colonizing	1	4
881	AVH83482.1	excinuclease ABC subunit UvrA [Streptococcus sp. 'group B']	1	20	0	1	V	Colonizing	1	4
882	ARC24228.1	transketolase [Streptococcus sp. 'group B']	1	20	0	1	V	Colonizing	1	4
883	ARC25479.1	NAD(P)/FAD-dependent oxidoreductase [Streptococcus sp. 'group B']	1	20	0	1	V	Colonizing	1	4
884	ARC24782.1	ABC transporter ATP-binding protein [Streptococcus sp. 'group B']	1	20	4.7969	1	V	Colonizing	1	5
885	ARC25335.1	Trk system potassium transporter TrkA [Streptococcus sp. 'group B']	1	20	14.391	1	V	Colonizing	1	5
886	ARC25018.1	N-acetylneuraminate synthase [Streptococcus sp. 'group B']	1	20	0	1	V	Colonizing	1	4
887	ARC25089.1	50S ribosomal protein L10 [Streptococcus sp. 'group B']	1	20	0	1	V	Colonizing	1	4
888	ARC23840.1	pathogenicity protein [Streptococcus sp. 'group B']	1	20	23.985	1	V	Colonizing	1	2
889	ARC24486.1	HD domain-containing protein [Streptococcus sp. 'group B']	1	20	0	1	V	Colonizing	1	4
890	ARC24204.1	ABC transporter ATP-binding protein [Streptococcus sp. 'group B']	1	20	0	1	V	Colonizing	1	3
891	ARC25528.1	glycine/betaine ABC transporter permease [Streptococcus sp. 'group B']	1	20	0	1	V	Colonizing	1	3
892	ARC24459.1	phage head morphogenesis protein [Streptococcus sp. 'group B']	1	20	0	1	V	Colonizing	1	2
893	ARC24383.1	asparagine synthetase A [Streptococcus sp. 'group B']	1	20	3.198	1	V	Colonizing	1	4
894	ARC24492.1	ABC transporter permease [Streptococcus sp. 'group B']	1	20	0	1	V	Colonizing	1	4
895	ARC24912.1	ribose-phosphate pyrophosphokinase 2 [Streptococcus sp. 'group B']	1	20	0	1	V	Colonizing	1	4
896	ARC25141.1	efflux RND transporter periplasmic adaptor subunit [Streptococcus sp. 'group B']	1	20	0	1	V	Colonizing	1	5
897	ARC24673.1	tRNA preQ1(34) S-adenosylmethionine ribosyltransferase-isomerase QueA [Streptococcus sp. 'group B']	1	20	0	1	V	Colonizing	1	4
898	ARC25150.1	50S ribosomal protein L21 [Streptococcus sp. 'group B']	1	20	1.599	1	V	Colonizing	1	6
899	ARC24388.1	PDZ domain-containing protein [Streptococcus sp. 'group B']	1	20	7.9949	1	V	Colonizing	1	3
900	ARC24406.1	undecaprenyldiphospho-muramoylpentapeptide beta-N- acetylglucosaminyltransferase [Streptococcus sp. 'group B']	1	20	0	1	V	Colonizing	1	3
901	ARC24240.1	amino acid ABC transporter ATP-binding protein [Streptococcus sp. 'group B']	1	20	3.198	1	V	Colonizing	1	5
902	AVH83484.1	Xaa-Pro dipeptidyl-peptidase [Streptococcus sp. 'group B']	1	20	1.599	1	V	Colonizing	1	5
903	ARC24812.1	O-sialoglycoprotein endopeptidase [Streptococcus sp. 'group B']	1	20	0	1	V	Colonizing	1	4
904	ARC24402.1	rhodanese-like domain-containing protein [Streptococcus sp. 'group B']	1	20	1.599	1	V	Colonizing	1	4
905	ARC25043.1	acetolactate synthase AlsS [Streptococcus sp. 'group B']	1	20	0	1	V	Colonizing	1	3
906	ARC24759.1	iron ABC transporter ATP-binding protein [Streptococcus sp. 'group B']	1	20	1.599	1	V	Colonizing	1	5
907	ARC24156.1	DegV family protein [Streptococcus sp. 'group B']	1	20	4.7969	1	V	Colonizing	1	5
908	ARC25009.1	branched-chain amino acid aminotransferase [Streptococcus sp. 'group B']	1	20	1.599	1	V	Colonizing	1	4
909	ARC24049.1	histidine phosphatase family protein [Streptococcus sp. 'group B']	1	20	0	1	V	Colonizing	1	4
910	ARC24895.1	peptide chain release factor 1 [Streptococcus sp. 'group B']	1	20	0	1	V	Colonizing	1	3
911	ARC24472.1	phage tail protein [Streptococcus sp. 'group B']	1	20	0	1	V	Colonizing	1	2
912	ARC23896.1	peptidase [Streptococcus sp. 'group B']	1	20	0	1	V	Colonizing	1	2
913	ARC24590.1	aminopeptidase P family protein [Streptococcus sp. 'group B']	1	20	1.599	1	V	Colonizing	1	6
914	ARC24827.1	phosphate ABC transporter ATP-binding protein [Streptococcus sp. 'group B']	1	20	0	1	V	Colonizing	1	5
915	ARC25132.1	PTS transporter subunit IIC [Streptococcus sp. 'group B']	1	20	1.599	1	V	Colonizing	1	4
916	ARC24244.1	ammonia-dependent NAD(+) synthetase [Streptococcus sp. 'group B']	1	20	0	1	V	Colonizing	1	4
917	ARC24828.1	phosphate ABC transporter ATP-binding protein [Streptococcus sp. 'group B']	1	20	1.599	1	V	Colonizing	1	4
918	AVH83415.1	ABC transporter permease [Streptococcus sp. 'group B']	1	20	0	1	V	Colonizing	1	4
919	ARC24299.1	acetyl-CoA carboxylase carboxyltransferase subunit beta [Streptococcus sp. 'group B']	1	20	0	1	V	Colonizing	1	4
920	ARC24787.1	signal peptidase I [Streptococcus sp. 'group B']	1	20	0	1	V	Colonizing	1	5
921	ARC25211.1	large conductance mechanosensitive channel protein MscL [Streptococcus sp. 'group B']	1	20	0	1	V	Colonizing	1	4
922	ARC24818.1	peptide ABC transporter substrate-binding protein [Streptococcus sp. 'group B']	1	20	0	1	V	Colonizing	1	2
923	ARC24432.1	DUF2140 domain-containing protein [Streptococcus sp. 'group B']	1	20	0	1	V	Colonizing	1	3
924	ARC23956.1	arginine-ornithine antiporter [Streptococcus sp. 'group B']	1	20	1.599	1	V	Colonizing	1	5
925	ARC24873.1	ABC transporter ATP-binding protein [Streptococcus sp. 'group B']	1	20	0	1	V	Colonizing	1	4
926	ARC25096.1	GTP-binding protein [Streptococcus sp. 'group B']	1	20	0	1	V	Colonizing	1	4
927	ARC24358.1	leucine-rich repeat domain-containing protein [Streptococcus sp. 'group B']	1	20	0	1	V	Colonizing	1	3
928	ARC24035.1	50S ribosomal protein L15 [Streptococcus sp. 'group B']	1	20	1.599	1	V	Colonizing	1	4
929	ARC24032.1	50S ribosomal protein L18 [Streptococcus sp. 'group B']	1	20	0	1	V	Colonizing	1	4
930	ARC25449.1	DUF1129 domain-containing protein [Streptococcus sp. 'group B']	1	20	0	1	V	Colonizing	1	4
931	ARC25566.1	LD-carboxypeptidase [Streptococcus sp. 'group B']	1	20	7.9949	1	V	Colonizing	1	4
932	ARC24868.1	carbamoyl-phosphate synthase small subunit [Streptococcus sp. 'group B']	1	20	6.3959	1	V	Colonizing	1	6
933	ARC24347.1	UTP--glucose-1-phosphate uridylyltransferase [Streptococcus sp. 'group B']	1	20	0	1	V	Colonizing	1	5
934	ARC25583.1	PolC-type DNA polymerase III [Streptococcus sp. 'group B']	1	20	4.7969	1	V	Colonizing	1	5
935	AVH83410.1	aminoacyltransferase [Streptococcus sp. 'group B']	1	20	0	1	V	Colonizing	1	4
936	ARC24031.1	50S ribosomal protein L6 [Streptococcus sp. 'group B']	1	20	0	1	V	Colonizing	1	4
937	ARC24152.1	cysteine--tRNA ligase [Streptococcus sp. 'group B']	1	20	0	1	V	Colonizing	1	3
938	AVH83448.1	tyrosine-protein kinase CpsD [Streptococcus sp. 'group B']	1	20	0	1	V	Colonizing	1	3
939	ARC24318.1	hypothetical protein A6J68_03410 [Streptococcus sp. 'group B']	1	20	0	1	V	Colonizing	1	2
940	ARC24405.1	UDP-N-acetylmuramoyl-L-alanine--D-glutamate ligase [Streptococcus sp. 'group B']	1	20	0	1	V	Colonizing	1	4
941	ARC24591.1	catabolite control protein A [Streptococcus sp. 'group B']	1	20	0	1	V	Colonizing	1	4
942	ARC25037.1	ribonuclease J [Streptococcus sp. 'group B']	1	20	0	1	V	Colonizing	1	4
943	ARC24518.1	ABC transporter ATP-binding protein [Streptococcus sp. 'group B']	1	20	0	1	V	Colonizing	1	5
944	ARC25718.1	amino acid ABC transporter substrate-binding protein [Streptococcus sp. 'group B']	1	20	3.198	1	V	Colonizing	1	5
945	ARC25597.1	ABC transporter ATP-binding protein [Streptococcus sp. 'group B']	1	20	0	1	V	Colonizing	1	4
946	ARC25588.1	isoprenyl transferase [Streptococcus sp. 'group B']	1	20	19.188	1	V	Colonizing	1	5
947	ARC24270.1	Cof-type HAD-IIB family hydrolase [Streptococcus sp. 'group B']	1	20	0	1	V	Colonizing	1	4
948	ARC24491.1	cell division ATP-binding protein FtsE [Streptococcus sp. 'group B']	1	20	0	1	V	Colonizing	1	4
949	ARC24693.1	class 1b ribonucleoside-diphosphate reductase subunit beta [Streptococcus sp. 'group B']	1	20	0	1	V	Colonizing	1	5
950	AVH83483.1	endonuclease MutS2 [Streptococcus sp. 'group B']	1	20	0	1	V	Colonizing	1	4
951	ARC25151.1	tRNA 4-thiouridine(8) synthase ThiI [Streptococcus sp. 'group B']	1	20	0	1	V	Colonizing	1	4
952	ARC25097.1	ATP-dependent Clp protease ATP-binding subunit ClpX [Streptococcus sp. 'group B']	1	20	0	1	V	Colonizing	1	4
953	ARC24717.1	hypothetical protein A6J68_05790 [Streptococcus sp. 'group B']	1	20	12.792	1	V	Colonizing	1	3
954	ARC24147.1	30S ribosomal protein S15 [Streptococcus sp. 'group B']	1	20	0	1	V	Colonizing	1	4
955	ARC24215.1	peptidase [Streptococcus sp. 'group B']	1	20	0	1	V	Colonizing	1	4
956	ARC24064.1	alpha/beta hydrolase [Streptococcus sp. 'group B']	1	20	1.599	1	V	Colonizing	1	3
957	ARC24102.1	ABC transporter ATP-binding protein [Streptococcus sp. 'group B']	1	20	0	1	V	Colonizing	1	4
958	ARC24135.1	nickel ABC transporter substrate-binding protein [Streptococcus sp. 'group B']	1	20	0	1	V	Colonizing	1	4
959	ARC25677.1	chromosomal replication initiator protein DnaA [Streptococcus sp. 'group B']	1	20	0	1	V	Colonizing	1	4
960	ARC23975.1	hypoxanthine-guanine phosphoribosyltransferase [Streptococcus sp. 'group B']	1	20	0	1	V	Colonizing	1	4
961	ARC24808.1	GMP synthase (glutamine-hydrolyzing) [Streptococcus sp. 'group B']	1	20	0	1	V	Colonizing	1	3
962	ARC24097.1	D-alanyl-D-alanine carboxypeptidase [Streptococcus sp. 'group B']	1	20	0	1	V	Colonizing	1	3
963	ARC25069.1	nitroreductase family protein [Streptococcus sp. 'group B']	1	20	0	1	V	Colonizing	1	3
964	ARC24908.1	phosphate acetyltransferase [Streptococcus sp. 'group B']	1	20	0	1	V	Colonizing	1	4
965	ARC25609.1	bifunctional (p)ppGpp synthetase/guanosine-3',5'-bis(diphosphate) 3'-pyrophosphohydrolase [Streptococcus sp. 'group B']	1	20	1.599	1	V	Colonizing	1	4
966	ARC25719.1	dihydroorotase [Streptococcus sp. 'group B']	1	20	0	1	V	Colonizing	1	3
967	ARC24408.1	cell division protein FtsA [Streptococcus sp. 'group B']	1	20	0	1	V	Colonizing	1	4
968	ARC25010.1	DNA topoisomerase IV subunit A [Streptococcus sp. 'group B']	1	20	4.7969	1	V	Colonizing	1	4
969	ARC24740.1	F0F1 ATP synthase subunit delta [Streptococcus sp. 'group B']	1	20	0	1	V	Colonizing	1	5
970	AVH83382.1	bifunctional lysylphosphatidylglycerol flippase/synthetase MprF [Streptococcus sp. 'group B']	1	20	0	1	V	Colonizing	1	4
971	ARC24021.1	50S ribosomal protein L22 [Streptococcus sp. 'group B']	1	20	0	1	V	Colonizing	1	3
972	ARC24484.1	aminoacyltransferase [Streptococcus sp. 'group B']	1	20	0	1	V	Colonizing	1	3
973	ARC24445.1	hypothetical protein A6J68_04220 [Streptococcus sp. 'group B']	1	20	0	1	V	Colonizing	1	2
974	ARC24229.1	ABC transporter ATP-binding protein [Streptococcus sp. 'group B']	1	20	0	1	V	Colonizing	1	5
975	ARC25100.1	thymidylate synthase [Streptococcus sp. 'group B']	1	20	0	1	V	Colonizing	1	4
976	ARC24776.1	pneumococcal-type histidine triad protein [Streptococcus sp. 'group B']	1	20	3.198	1	V	Colonizing	1	4
977	ARC25065.1	pullulanase [Streptococcus sp. 'group B']	1	20	0	1	V	Colonizing	1	2
978	ARC24537.1	hypothetical protein A6J68_04785 [Streptococcus sp. 'group B']	1	20	6.3959	1	V	Colonizing	1	1
979	ARC24712.1	DNA polymerase III subunit gamma/tau [Streptococcus sp. 'group B']	1	20	0	1	V	Colonizing	1	4
980	ARC24633.1	HAD family hydrolase [Streptococcus sp. 'group B']	1	20	0	1	V	Colonizing	1	4
981	ARC24915.1	transcriptional regulator [Streptococcus sp. 'group B']	1	20	0	1	V	Colonizing	1	4
982	ARC24429.1	DNA repair protein RecN [Streptococcus sp. 'group B']	1	20	3.198	1	V	Colonizing	1	3
983	ARC24321.1	aminoglycoside phosphotransferase [Streptococcus sp. 'group B']	1	20	0	1	V	Colonizing	1	4
984	ARC24449.1	DNA primase [Streptococcus sp. 'group B']	1	20	0	1	V	Colonizing	1	2
985	ARC24975.1	UDP-N-acetylmuramate dehydrogenase [Streptococcus sp. 'group B']	1	20	1.599	1	V	Colonizing	1	6
986	ARC25463.1	hypothetical protein A6J68_10085 [Streptococcus sp. 'group B']	1	20	0	1	V	Colonizing	1	5
987	ARC24876.1	fibronectin-binding protein [Streptococcus sp. 'group B']	1	20	41.574	1	V	Colonizing	1	2
988	ARC24233.1	16S rRNA (cytosine(1402)-N(4))-methyltransferase RsmH [Streptococcus sp. 'group B']	1	20	0	1	V	Colonizing	1	3
989	ARC25423.1	CHAP domain-containing protein [Streptococcus sp. 'group B']	1	20	12.792	1	V	Colonizing	1	3
990	ARC24319.1	ABC transporter ATP-binding protein [Streptococcus sp. 'group B']	1	20	0	1	V	Colonizing	1	3
991	ARC24300.1	acetyl-CoA carboxylase carboxyl transferase subunit alpha [Streptococcus sp. 'group B']	1	20	0	1	V	Colonizing	1	4
992	ARC24050.1	D-alanyl-D-alanine carboxypeptidase family protein [Streptococcus sp. 'group B']	1	20	0	1	V	Colonizing	1	4
993	AVH83488.1	bifunctional glutamate--cysteine ligase GshA/glutathione synthetase GshB [Streptococcus sp. 'group B']	1	20	0	1	V	Colonizing	1	4
994	ARC24974.1	spermidine/putrescine import ATP-binding protein PotA [Streptococcus sp. 'group B']	1	20	0	1	V	Colonizing	1	4
995	ARC25520.1	D-alanyl-lipoteichoic acid biosynthesis protein DltB [Streptococcus sp. 'group B']	1	20	0	1	V	Colonizing	1	4
996	ARC25511.1	16S rRNA (adenine(1518)-N(6)/adenine(1519)-N(6))-dimethyltransferase RsmA [Streptococcus sp. 'group B']	1	20	0	1	V	Colonizing	1	2
997	ARC25330.1	ATP-dependent Clp protease proteolytic subunit [Streptococcus sp. 'group B']	1	20	0	1	V	Colonizing	1	4
998	ARC24801.1	NADH oxidase [Streptococcus sp. 'group B']	1	20	0	1	V	Colonizing	1	4
999	ARC24407.1	cell division protein FtsQ [Streptococcus sp. 'group B']	1	20	0	1	V	Colonizing	1	3
1000	ARC25283.1	cell division protein FtsK [Streptococcus sp. 'group B']	1	20	0	1	V	Colonizing	1	3
1001	ARC25286.1	metal ABC transporter ATP-binding protein [Streptococcus sp. 'group B']	1	20	0	1	V	Colonizing	1	3
1002	ARC25186.1	HlyC/CorC family transporter [Streptococcus sp. 'group B']	1	20	0	1	V	Colonizing	1	3
1003	ARC25070.1	glycerophosphodiester phosphodiesterase [Streptococcus sp. 'group B']	1	20	0	1	V	Colonizing	1	3
1004	ARC25610.1	bifunctional 2',3'-cyclic-nucleotide 2'-phosphodiesterase/3'-nucleotidase [Streptococcus sp. 'group B']	1	20	6.3959	1	V	Colonizing	1	3
1005	ARC24903.1	xanthine phosphoribosyltransferase [Streptococcus sp. 'group B']	1	20	0	1	V	Colonizing	1	2
1006	ARC24367.1	YSIRK signal domain/LPXTG anchor domain surface protein [Streptococcus sp. 'group B']	1	20	7.9949	1	V	Colonizing	1	2
1007	ARC24290.1	ketoacyl-ACP synthase III [Streptococcus sp. 'group B']	1	20	0	1	V	Colonizing	1	4
1008	ARC25202.1	2-C-methyl-D-erythritol 4-phosphate cytidylyltransferase [Streptococcus sp. 'group B']	1	20	0	1	V	Colonizing	1	3
1009	ARC24732.1	DNA ligase (NAD(+)) LigA [Streptococcus sp. 'group B']	1	20	0	1	V	Colonizing	1	3
1010	ARC24598.1	peptidase [Streptococcus sp. 'group B']	1	20	0	1	V	Colonizing	1	3
1011	ARC25529.1	glycine betaine/L-proline ABC transporter ATP-binding protein [Streptococcus sp. 'group B']	1	20	0	1	V	Colonizing	1	2
1012	ARC24469.1	hypothetical protein A6J68_04350 [Streptococcus sp. 'group B']	1	20	0	1	V	Colonizing	1	2
1013	ARC25195.1	hypothetical protein A6J68_08565 [Streptococcus sp. 'group B']	1	20	0	1	V	Colonizing	1	2
1014	ARC23853.1	ABC transporter ATP-binding protein [Streptococcus sp. 'group B']	1	20	0	1	V	Colonizing	1	4
1015	ARC23874.1	DNA mismatch repair protein MutS [Streptococcus sp. 'group B']	1	20	0	1	V	Colonizing	1	4
1016	ARC24289.1	transcriptional regulator [Streptococcus sp. 'group B']	1	20	0	1	V	Colonizing	1	4
1017	ARC23937.1	L-serine ammonia-lyase, iron-sulfur-dependent, subunit beta [Streptococcus sp. 'group B']	1	20	0	1	V	Colonizing	1	4
1018	ARC24545.1	serine hydrolase [Streptococcus sp. 'group B']	1	20	0	1	V	Colonizing	1	3
1019	ARC25334.1	APC family permease [Streptococcus sp. 'group B']	1	20	0	1	V	Colonizing	1	3
1020	ARC23871.1	DNA mismatch repair endonuclease MutL [Streptococcus sp. 'group B']	1	20	0	1	V	Colonizing	1	3
1021	ARC25122.1	ABC transporter ATP-binding protein [Streptococcus sp. 'group B']	1	20	0	1	V	Colonizing	1	3
1022	ARC24608.1	chromosome segregation protein SMC [Streptococcus sp. 'group B']	1	20	0	1	V	Colonizing	1	3
1023	ARC25129.1	1-phosphofructokinase [Streptococcus sp. 'group B']	1	20	0	1	V	Colonizing	1	3
1024	ARC25244.1	amino acid permease [Streptococcus sp. 'group B']	1	20	0	1	V	Colonizing	1	3
1025	ARC25144.1	bifunctional pyrimidine operon transcriptional regulator/uracil phosphoribosyltransferase [Streptococcus sp. 'group B']	1	20	0	1	V	Colonizing	1	4
1026	ARC24830.1	phosphate ABC transporter permease subunit PstC [Streptococcus sp. 'group B']	1	20	0	1	V	Colonizing	1	3
1027	ARC24851.1	ribosome biogenesis GTPase YlqF [Streptococcus sp. 'group B']	1	20	0	1	V	Colonizing	1	3
1028	ARC24621.1	YtxH domain-containing protein [Streptococcus sp. 'group B']	1	20	0	1	V	Colonizing	1	3
1029	ARC24026.1	50S ribosomal protein L14 [Streptococcus sp. 'group B']	1	20	1.599	1	V	Colonizing	1	4
1030	ARC25551.1	PTS sugar transporter subunit IIC [Streptococcus sp. 'group B']	1	20	0	1	V	Colonizing	1	4
1031	ARC25363.1	primosomal protein DnaI [Streptococcus sp. 'group B']	1	20	0	1	V	Colonizing	1	3
1032	ARC25041.1	DUF814 domain-containing protein [Streptococcus sp. 'group B']	1	20	0	1	V	Colonizing	1	3
1033	ARC24011.1	acyltransferase [Streptococcus sp. 'group B']	1	20	0	1	V	Colonizing	1	3
1034	ARC23941.1	energy-coupling factor transporter ATPase [Streptococcus sp. 'group B']	1	20	0	1	V	Colonizing	1	3
1035	ARC24430.1	DegV family protein [Streptococcus sp. 'group B']	1	20	0	1	V	Colonizing	1	3
1036	ARC24744.1	F0F1 ATP synthase subunit epsilon [Streptococcus sp. 'group B']	1	20	0	1	V	Colonizing	1	3
1037	ARC24461.1	hypothetical protein A6J68_04310 [Streptococcus sp. 'group B']	1	20	0	1	V	Colonizing	1	2
1038	ARC24671.1	serine hydrolase [Streptococcus sp. 'group B']	1	20	4.7969	1	V	Colonizing	1	4
1039	ARC23936.1	tRNA 2-thiouridine(34) synthase MnmA [Streptococcus sp. 'group B']	1	20	0	1	V	Colonizing	1	3
1040	ARC24870.1	orotate phosphoribosyltransferase [Streptococcus sp. 'group B']	1	20	0	1	V	Colonizing	1	3
1041	ARC24971.1	spermidine/putrescine ABC transporter substrate-binding protein [Streptococcus sp. 'group B']	1	20	0	1	V	Colonizing	1	3
1042	ARC25152.1	cysteine desulfurase [Streptococcus sp. 'group B']	1	20	0	1	V	Colonizing	1	2
1043	ARC25055.1	adenine phosphoribosyltransferase [Streptococcus sp. 'group B']	1	20	0	1	V	Colonizing	1	3
1044	ARC25174.1	LysM domain-containing protein [Streptococcus sp. 'group B']	1	20	0	1	V	Colonizing	1	2
1045	ARC23933.1	DHH family phosphoesterase [Streptococcus sp. 'group B']	1	20	0	1	V	Colonizing	1	3
1046	ARC24478.1	abortive phage resistance protein [Streptococcus sp. 'group B']	1	20	0	1	V	Colonizing	1	4
1047	ARC25006.1	DUF3862 domain-containing protein [Streptococcus sp. 'group B']	1	20	0	1	V	Colonizing	1	4
1048	ARC23968.1	transcription-repair coupling factor [Streptococcus sp. 'group B']	1	20	0	1	V	Colonizing	1	2
1049	ARC25060.1	ribonuclease Z [Streptococcus sp. 'group B']	1	20	0	1	V	Colonizing	1	3
1050	ARC25372.1	TrkA family potassium uptake protein [Streptococcus sp. 'group B']	1	20	0	1	V	Colonizing	1	4
1051	ARC25737.1	16S rRNA (cytidine(1402)-2'-O)-methyltransferase [Streptococcus sp. 'group B']	1	20	0	1	V	Colonizing	1	4
1052	ARC24051.1	N-acetylmuramoyl-L-alanine amidase [Streptococcus sp. 'group B']	1	20	0	1	V	Colonizing	1	4
1053	ARC25406.1	ribosome biogenesis GTPase YqeH [Streptococcus sp. 'group B']	1	20	0	1	V	Colonizing	1	3
1054	ARC24154.1	23S rRNA (guanosine(2251)-2'-O)-methyltransferase RlmB [Streptococcus sp. 'group B']	1	20	0	1	V	Colonizing	1	3
1055	ARC24594.1	glycosyltransferase family 4 protein [Streptococcus sp. 'group B']	1	20	0	1	V	Colonizing	1	3
1056	ARC25194.1	cell surface protein [Streptococcus sp. 'group B']	1	20	0	1	V	Colonizing	1	2
1057	ARC24464.1	hypothetical protein A6J68_04325 [Streptococcus sp. 'group B']	1	20	0	1	V	Colonizing	1	2
1058	ARC25700.1	23S rRNA (adenine(2503)-C(2))-methyltransferase RlmN [Streptococcus sp. 'group B']	1	20	0	1	V	Colonizing	1	3
1059	ARC25015.1	acylneuraminate cytidylyltransferase [Streptococcus sp. 'group B']	1	20	0	1	V	Colonizing	1	2
1060	ARC25067.1	uracil-DNA glycosylase [Streptococcus sp. 'group B']	1	20	0	1	V	Colonizing	1	2
1061	ARC24477.1	CHAP domain-containing protein [Streptococcus sp. 'group B']	1	20	0	1	V	Colonizing	1	3
1062	ARC24802.1	L-lactate dehydrogenase [Streptococcus sp. 'group B']	1	20	3.198	1	V	Colonizing	1	5
1063	ARC24763.1	Mur ligase family protein [Streptococcus sp. 'group B']	1	20	0	1	V	Colonizing	1	4
1064	ARC24286.1	aspartate kinase [Streptococcus sp. 'group B']	1	20	0	1	V	Colonizing	1	4
1065	ARC24083.1	L-lactate dehydrogenase [Streptococcus sp. 'group B']	1	20	0	1	V	Colonizing	1	4
1066	ARC24281.1	cysteine synthase A [Streptococcus sp. 'group B']	1	20	0	1	V	Colonizing	1	3
1067	ARC25179.1	UDP-N-acetylmuramoyl-L-alanyl-D-glutamate--L-lysine ligase [Streptococcus sp. 'group B']	1	20	0	1	V	Colonizing	1	3
1068	ARC24749.1	phenylalanine--tRNA ligase subunit alpha [Streptococcus sp. 'group B']	1	20	0	1	V	Colonizing	1	3
1069	ARC24670.1	GntP family permease [Streptococcus sp. 'group B']	1	20	0	1	V	Colonizing	1	3
1070	ARC23965.1	DNA polymerase III subunit beta [Streptococcus sp. 'group B']	1	20	0	1	V	Colonizing	1	2
1071	ARC25051.1	glucose-1-phosphate thymidylyltransferase [Streptococcus sp. 'group B']	1	20	0	1	V	Colonizing	1	3
1072	ARC25210.1	RNA polymerase sigma factor RpoD [Streptococcus sp. 'group B']	1	20	0	1	V	Colonizing	1	3
1073	ARC24559.1	cylI protein [Streptococcus sp. 'group B']	1	20	0	1	V	Colonizing	1	3
1074	ARC24120.2	CPBP family intramembrane metalloprotease [Streptococcus sp. 'group B']	1	20	1.599	1	V	Colonizing	1	4
1075	ARC25241.1	NAD(P)H-dependent oxidoreductase [Streptococcus sp. 'group B']	1	20	0	1	V	Colonizing	1	4
1076	ARC23943.1	CDP-diacylglycerol--glycerol-3-phosphate 3-phosphatidyltransferase [Streptococcus sp. 'group B']	1	20	0	1	V	Colonizing	1	4
1077	ARC24506.1	zinc ABC transporter substrate-binding protein AdcA [Streptococcus sp. 'group B']	1	20	1.599	1	V	Colonizing	1	3
1078	ARC25176.1	EbsA protein [Streptococcus sp. 'group B']	1	20	0	1	V	Colonizing	1	3
1079	ARC24483.1	dihydroorotate oxidase [Streptococcus sp. 'group B']	1	20	0	1	V	Colonizing	1	3
1080	ARC24860.1	hypothetical protein A6J68_06620 [Streptococcus sp. 'group B']	1	20	0	1	V	Colonizing	1	2
1081	ARC24439.1	hypothetical protein A6J68_04185 [Streptococcus sp. 'group B']	1	20	0	1	V	Colonizing	1	2
1082	ARC25321.1	thymidylate kinase [Streptococcus sp. 'group B']	1	20	0	1	V	Colonizing	1	4
1083	ARC25062.1	GTPase HflX [Streptococcus sp. 'group B']	1	20	0	1	V	Colonizing	1	4
1084	ARC25214.1	amino acid ABC transporter substrate-binding protein [Streptococcus sp. 'group B']	1	20	0	1	V	Colonizing	1	3
1085	ARC24251.1	class I SAM-dependent RNA methyltransferase [Streptococcus sp. 'group B']	1	20	0	1	V	Colonizing	1	3
1086	ARC25639.1	50S ribosomal protein L11 methyltransferase [Streptococcus sp. 'group B']	1	20	0	1	V	Colonizing	1	3
1087	ARC25450.1	magnesium transporter CorA family protein [Streptococcus sp. 'group B']	1	20	0	1	V	Colonizing	1	3
1088	ARC25729.1	DeoR/GlpR transcriptional regulator [Streptococcus sp. 'group B']	1	20	0	1	V	Colonizing	1	2
1089	ARC24236.1	phospho-N-acetylmuramoyl-pentapeptide-transferase [Streptococcus sp. 'group B']	1	20	0	1	V	Colonizing	1	3
1090	ARC24809.1	GntR family transcriptional regulator [Streptococcus sp. 'group B']	1	20	0	1	V	Colonizing	1	3
1091	ARC24810.1	FADH(2)-oxidizing methylenetetrahydrofolate--tRNA-(uracil(54)-C(5))-methyltransferase TrmFO [Streptococcus sp. 'group B']	1	20	0	1	V	Colonizing	1	2
1092	ARC24731.1	queuosine transporter QueT [Streptococcus sp. 'group B']	1	20	0	1	V	Colonizing	1	2
1093	ARC25630.1	PTS glucose/maltose transporter subunit IIBCA [Streptococcus sp. 'group B']	1	20	0	1	V	Colonizing	1	2
1094	ARC25180.1	ABC transporter ATP-binding protein [Streptococcus sp. 'group B']	1	20	1.599	1	V	Colonizing	1	2
1095	ARC25404.1	nicotinate-nucleotide adenylyltransferase [Streptococcus sp. 'group B']	1	20	0	1	V	Colonizing	1	4
1096	ARC24658.1	1-acyl-sn-glycerol-3-phosphate acyltransferase [Streptococcus sp. 'group B']	1	20	0	1	V	Colonizing	1	3
1097	ARC25001.1	uracil permease [Streptococcus sp. 'group B']	1	20	0	1	V	Colonizing	1	3
1098	ARC24765.1	YbbR-like domain-containing protein [Streptococcus sp. 'group B']	1	20	0	1	V	Colonizing	1	3
1099	ARC23948.1	sugar transporter [Streptococcus sp. 'group B']	1	20	0	1	V	Colonizing	1	3
1100	ARC24101.1	ABC transporter permease [Streptococcus sp. 'group B']	1	20	1.599	1	V	Colonizing	1	4
1101	ARC24060.1	mechanosensitive ion channel family protein [Streptococcus sp. 'group B']	1	20	0	1	V	Colonizing	1	3
1102	ARC24315.1	LytR family transcriptional regulator [Streptococcus sp. 'group B']	1	20	0	1	V	Colonizing	1	3
1103	ARC24792.1	amino acid ABC transporter ATP-binding protein [Streptococcus sp. 'group B']	1	20	0	1	V	Colonizing	1	3
1104	ARC24100.1	ABC transporter permease [Streptococcus sp. 'group B']	1	20	0	1	V	Colonizing	1	2
1105	ARC25102.1	diacylglycerol kinase family lipid kinase [Streptococcus sp. 'group B']	1	20	0	1	V	Colonizing	1	5
1106	ARC24877.1	formate--tetrahydrofolate ligase [Streptococcus sp. 'group B']	1	20	0	1	V	Colonizing	1	4
1107	ARC25427.1	mannose-6-phosphate isomerase, class I [Streptococcus sp. 'group B']	1	20	0	1	V	Colonizing	1	4
1108	ARC24714.1	bifunctional biotin--[acetyl-CoA-carboxylase] synthetase/biotin operon repressor [Streptococcus sp. 'group B']	1	20	0	1	V	Colonizing	1	3
1109	ARC25475.1	thiol reductant ABC exporter subunit CydC [Streptococcus sp. 'group B']	1	20	0	1	V	Colonizing	1	3
1110	AVH83419.1	LytR family transcriptional regulator [Streptococcus sp. 'group B']	1	20	0	1	V	Colonizing	1	3
1111	ARC24344.1	5-formyltetrahydrofolate cyclo-ligase [Streptococcus sp. 'group B']	1	20	0	1	V	Colonizing	1	3
1112	ARC24023.1	50S ribosomal protein L16 [Streptococcus sp. 'group B']	1	20	1.599	1	V	Colonizing	1	1
1113	ARC24495.1	3-oxoacyl-ACP reductase [Streptococcus sp. 'group B']	1	20	0	1	V	Colonizing	1	1
1114	ARC24424.1	exodeoxyribonuclease VII large subunit [Streptococcus sp. 'group B']	1	20	0	1	V	Colonizing	1	2
1115	ARC24756.1	ABC transporter ATP-binding protein [Streptococcus sp. 'group B']	1	20	0	1	V	Colonizing	1	2
1116	ARC24620.1	DUF948 domain-containing protein [Streptococcus sp. 'group B']	1	20	0	1	V	Colonizing	1	3
1117	AVH83489.1	hypothetical protein A6J68_10580 [Streptococcus sp. 'group B']	1	20	0	1	V	Colonizing	1	3
1118	ARC24096.1	Fe-S cluster assembly protein SufB [Streptococcus sp. 'group B']	1	20	0	1	V	Colonizing	1	3
1119	ARC24208.1	hypothetical protein A6J68_02805 [Streptococcus sp. 'group B']	1	20	0	1	V	Colonizing	1	2
1120	ARC24654.1	hypothetical protein A6J68_05445 [Streptococcus sp. 'group B']	1	20	0	1	V	Colonizing	1	2
1121	ARC24029.1	30S ribosomal protein S14 type Z [Streptococcus sp. 'group B']	1	20	1.599	1	V	Colonizing	1	2
1122	ARC25385.1	YebC/PmpR family DNA-binding transcriptional regulator [Streptococcus sp. 'group B']	1	20	0	1	V	Colonizing	1	1
1123	ARC25731.1	DNA primase [Streptococcus sp. 'group B']	1	20	0	1	V	Colonizing	1	2
1124	ARC25219.1	4-alpha-glucanotransferase [Streptococcus sp. 'group B']	1	20	0	1	V	Colonizing	1	3
1125	ARC25247.1	preprotein translocase subunit SecG [Streptococcus sp. 'group B']	1	20	0	1	V	Colonizing	1	4
1126	AVH83386.1	YitT family protein [Streptococcus sp. 'group B']	1	20	0	1	V	Colonizing	1	3
1127	ARC24879.1	deacetylase SIR2 [Streptococcus sp. 'group B']	1	20	0	1	V	Colonizing	1	3
1128	ARC25204.1	DUF2304 domain-containing protein [Streptococcus sp. 'group B']	1	20	0	1	V	Colonizing	1	3
1129	ARC24384.1	bacteriocin transport accessory protein [Streptococcus sp. 'group B']	1	20	3.198	1	V	Colonizing	1	3
1130	ARC25203.1	LicD family protein [Streptococcus sp. 'group B']	1	20	0	1	V	Colonizing	1	2
1131	ARC25416.1	GTP-sensing pleiotropic transcriptional regulator CodY [Streptococcus sp. 'group B']	1	20	0	1	V	Colonizing	1	3
1132	ARC24551.1	CylD [Streptococcus sp. 'group B']	1	20	0	1	V	Colonizing	1	2
1133	ARC25025.1	sugar transferase [Streptococcus sp. 'group B']	1	20	0	1	V	Colonizing	1	2
1134	ARC24531.1	23S rRNA (uracil(1939)-C(5))-methyltransferase RlmD [Streptococcus sp. 'group B']	1	20	0	1	V	Colonizing	1	3
1135	ARC24471.1	phage tail protein [Streptococcus sp. 'group B']	1	20	0	1	V	Colonizing	1	2
1136	ARC24861.1	type VII secretion protein EssB [Streptococcus sp. 'group B']	1	20	0	1	V	Colonizing	1	2
1137	ARC24312.1	NCS2 family permease [Streptococcus sp. 'group B']	1	20	0	1	V	Colonizing	1	2
1138	AVH83401.1	sensor histidine kinase [Streptococcus sp. 'group B']	1	20	0	1	V	Colonizing	1	4
1139	ARC25371.1	ribosomal RNA small subunit methyltransferase G [Streptococcus sp. 'group B']	1	20	0	1	V	Colonizing	1	3
1140	ARC25282.1	aminodeoxychorismate synthase, component I [Streptococcus sp. 'group B']	1	20	0	1	V	Colonizing	1	2
1141	ARC24322.1	tRNA (guanosine(46)-N7)-methyltransferase TrmB [Streptococcus sp. 'group B']	1	20	0	1	V	Colonizing	1	2
1142	ARC24600.1	amino acid ABC transporter permease [Streptococcus sp. 'group B']	1	20	0	1	V	Colonizing	1	3
1143	ARC24456.1	terminase small subunit [Streptococcus sp. 'group B']	1	20	0	1	V	Colonizing	1	2
1144	ARC23837.1	glycosyl hydrolase family 8 [Streptococcus sp. 'group B']	1	20	0	1	V	Colonizing	1	2
1145	ARC24349.1	protein jag [Streptococcus sp. 'group B']	1	20	0	1	V	Colonizing	1	1
1146	ARC25345.1	hypothetical protein A6J68_09445 [Streptococcus sp. 'group B']	1	20	0	1	V	Colonizing	1	3
1147	ARC24499.1	ECF transporter S component [Streptococcus sp. 'group B']	1	20	0	1	V	Colonizing	1	1
1148	ARC24575.1	iron export ABC transporter permease subunit FetB [Streptococcus sp. 'group B']	1	20	0	1	V	Colonizing	1	3
1149	ARC25224.1	MFS transporter [Streptococcus sp. 'group B']	1	20	0	1	V	Colonizing	1	3
1150	ARC24641.1	FtsW/RodA/SpoVE family cell cycle protein [Streptococcus sp. 'group B']	1	20	0	1	V	Colonizing	1	3
1151	ARC25073.1	phage tail protein [Streptococcus sp. 'group B']	1	20	0	1	V	Colonizing	1	2
1152	ARC24219.1	FMN-dependent NADH-azoreductase [Streptococcus sp. 'group B']	1	20	0	1	V	Colonizing	1	3
1153	ARC24410.1	YggS family pyridoxal phosphate-dependent enzyme [Streptococcus sp. 'group B']	1	20	0	1	V	Colonizing	1	3
1154	ARC24317.1	HIT family protein [Streptococcus sp. 'group B']	1	20	0	1	V	Colonizing	1	2
1155	ARC24791.1	amino acid ABC transporter permease [Streptococcus sp. 'group B']	1	20	0	1	V	Colonizing	1	3
1156	ARC23806.1	DUF1310 domain-containing protein [Streptococcus sp. 'group B']	1	20	0	1	V	Colonizing	1	2
1157	AVH83444.1	polysaccharide deacetylase family protein [Streptococcus sp. 'group B']	1	20	0	1	V	Colonizing	1	2
1158	ARC24904.1	GMP reductase [Streptococcus sp. 'group B']	1	20	0	1	V	Colonizing	1	1
1159	ARC25020.1	capsular biosynthesis protein [Streptococcus sp. 'group B']	1	20	0	1	V	Colonizing	1	2
1160	ARC23884.1	cadmium transporter [Streptococcus sp. 'group B']	1	20	0	1	V	Colonizing	1	3
1161	ARC24273.1	DeoR/GlpR transcriptional regulator [Streptococcus sp. 'group B']	1	20	0	1	V	Colonizing	1	3
1162	ARC25685.1	DUF2207 domain-containing protein [Streptococcus sp. 'group B']	1	20	3.198	1	V	Colonizing	1	2
1163	ARC24504.1	DNA-binding protein WhiA [Streptococcus sp. 'group B']	1	20	0	1	V	Colonizing	1	3
1164	ARC24053.1	molecular chaperone DnaK [Streptococcus sp. 'group B']	1	20	0	1	V	Colonizing	1	2
1165	ARC25523.1	two-component sensor histidine kinase [Streptococcus sp. 'group B']	1	20	0	1	V	Colonizing	1	2
1166	ARC24836.1	bifunctional riboflavin kinase/FAD synthetase [Streptococcus sp. 'group B']	1	20	0	1	V	Colonizing	1	2
1167	ARC25105.1	type 2 isopentenyl-diphosphate Delta-isomerase [Streptococcus sp. 'group B']	1	20	0	1	V	Colonizing	1	2
1168	ARC24366.1	YSIRK-targeted surface antigen transcriptional regulator [Streptococcus sp. 'group B']	1	20	0	1	V	Colonizing	1	1
1169	ARC25139.1	permease [Streptococcus sp. 'group B']	1	20	0	1	V	Colonizing	1	1
1170	ARC25430.1	sucrose-6-phosphate hydrolase [Streptococcus sp. 'group B']	1	20	0	1	V	Colonizing	1	2
1171	ARC24900.1	NAD(P)H-dependent oxidoreductase [Streptococcus sp. 'group B']	1	20	0	1	V	Colonizing	1	1
1172	ARC25087.1	DNA (cytosine-5-)-methyltransferase [Streptococcus sp. 'group B']	1	20	0	1	V	Colonizing	1	2
1173	ARC24007.1	XRE family transcriptional regulator [Streptococcus sp. 'group B']	1	20	0	1	V	Colonizing	1	1
1174	ARC24140.1	PTS trehalose transporter subunit IIBC [Streptococcus sp. 'group B']	1	20	0	1	V	Colonizing	1	1
1175	ARC24799.1	ABC transporter permease [Streptococcus sp. 'group B']	1	20	0	1	V	Colonizing	1	4
1176	ARC25198.1	flippase [Streptococcus sp. 'group B']	1	20	0	1	V	Colonizing	1	2
1177	ARC25017.1	UDP-N-acetylglucosamine 2-epimerase (hydrolyzing) [Streptococcus sp. 'group B']	1	20	0	1	V	Colonizing	1	3
1178	ARC24829.1	phosphate ABC transporter permease PtsA [Streptococcus sp. 'group B']	1	20	0	1	V	Colonizing	1	3
1179	AVH83462.1	manganese-dependent inorganic pyrophosphatase [Streptococcus sp. 'group B']	1	20	0	1	V	Colonizing	1	2
1180	ARC24503.1	YvcK family protein [Streptococcus sp. 'group B']	1	20	0	1	V	Colonizing	1	2
1181	ARC25548.1	hypothetical protein A6J68_10550 [Streptococcus sp. 'group B']	1	20	0	1	V	Colonizing	1	3
1182	ARC25720.1	cardiolipin synthase [Streptococcus sp. 'group B']	1	20	0	1	V	Colonizing	1	2
1183	ARC24230.1	ABC transporter permease [Streptococcus sp. 'group B']	1	20	0	1	V	Colonizing	1	2
1184	ARC25490.1	aminotransferase class V-fold PLP-dependent enzyme [Streptococcus sp. 'group B']	1	20	9.5939	1	V	Colonizing	1	3
1185	ARC24878.1	lipoate--protein ligase [Streptococcus sp. 'group B']	1	20	0	1	V	Colonizing	1	1
1186	ARC25218.1	glycogen/starch/alpha-glucan family phosphorylase [Streptococcus sp. 'group B']	1	20	0	1	V	Colonizing	1	1
1187	ARC24973.1	ABC transporter permease [Streptococcus sp. 'group B']	1	20	0	1	V	Colonizing	1	1
1188	ARC24005.1	hypothetical protein A6J68_01440 [Streptococcus sp. 'group B']	1	20	0	1	V	Colonizing	1	2
1189	ARC25107.1	diphosphomevalonate decarboxylase [Streptococcus sp. 'group B']	1	20	0	1	V	Colonizing	1	1
1190	ARC25312.1	exodeoxyribonuclease [Streptococcus sp. 'group B']	1	20	0	1	V	Colonizing	1	1
1191	ARC24141.1	alpha,alpha-phosphotrehalase [Streptococcus sp. 'group B']	1	20	0	1	V	Colonizing	1	1
1192	ARC24497.1	pyridoxal phosphate-dependent aminotransferase [Streptococcus sp. 'group B']	1	20	0	1	V	Colonizing	1	2
1193	ARC24393.1	ABC transporter ATP-binding protein [Streptococcus sp. 'group B']	1	20	0	1	V	Colonizing	1	3
1194	ARC24517.1	ABC transporter permease [Streptococcus sp. 'group B']	1	20	0	1	V	Colonizing	1	2
1195	ARC25343.1	non-canonical purine NTP pyrophosphatase [Streptococcus sp. 'group B']	1	20	0	1	V	Colonizing	1	1
1196	ARC25675.1	hypothetical protein A6J68_00435 [Streptococcus sp. 'group B']	1	20	0	1	V	Colonizing	1	1
1197	ARC25131.1	2-dehydropantoate 2-reductase [Streptococcus sp. 'group B']	1	20	0	1	V	Colonizing	1	2
1198	ARC24852.1	L,D-transpeptidase [Streptococcus sp. 'group B']	1	20	0	1	V	Colonizing	1	2
1199	ARC24392.1	multidrug ABC transporter permease/ATP-binding protein [Streptococcus sp. 'group B']	1	20	0	1	V	Colonizing	1	1
1200	ARC25377.2	branched-chain amino acid transport system II carrier protein [Streptococcus sp. 'group B']	1	20	0	1	V	Colonizing	1	1
1201	ARC23904.1	glycine/betaine ABC transporter permease [Streptococcus sp. 'group B']	1	20	0	1	V	Colonizing	1	2
1202	ARC25369.1	zinc metalloprotease HtpX [Streptococcus sp. 'group B']	1	20	0	1	V	Colonizing	1	2
1203	AVH83459.1	DUF1836 domain-containing protein [Streptococcus sp. 'group B']	1	20	0	1	V	Colonizing	1	3
1204	ARC25328.1	branched-chain amino acid ABC transporter substrate-binding protein [Streptococcus sp. 'group B']	1	20	0	1	V	Colonizing	1	2
1205	ARC25587.1	phosphatidate cytidylyltransferase [Streptococcus sp. 'group B']	1	20	0	1	V	Colonizing	1	1
1206	ARC24521.1	rod shape-determining protein RodA [Streptococcus sp. 'group B']	1	20	0	1	V	Colonizing	1	2
1207	ARC25361.1	RNA helicase [Streptococcus sp. 'group B']	1	20	0	1	V	Colonizing	1	2
1208	ARC24764.1	TIGR00159 family protein [Streptococcus sp. 'group B']	1	20	0	1	V	Colonizing	1	2
1209	ARC24265.1	16S rRNA (cytosine(967)-C(5))-methyltransferase RsmB [Streptococcus sp. 'group B']	1	20	0	1	V	Colonizing	1	1
1210	ARC25506.1	DNA recombination protein RmuC [Streptococcus sp. 'group B']	1	20	0	1	V	Colonizing	1	2
1211	ARC24309.1	Cof-type HAD-IIB family hydrolase [Streptococcus sp. 'group B']	1	20	0	1	V	Colonizing	1	2
1212	ARC25140.1	ABC transporter ATP-binding protein [Streptococcus sp. 'group B']	1	20	0	1	V	Colonizing	1	2
1213	ARC24728.1	methionine aminopeptidase [Streptococcus sp. 'group B']	1	20	0	1	V	Colonizing	1	1
1214	ARC24505.1	dipeptidase [Streptococcus sp. 'group B']	1	20	0	1	V	Colonizing	1	1
1215	ARC24766.1	phosphoglucosamine mutase [Streptococcus sp. 'group B']	1	20	0	1	V	Colonizing	1	1
1216	ARC24563.1	peptidase S8 [Streptococcus sp. 'group B']	1	20	11.193	1	V	Colonizing	1	1
1217	ARC25290.1	hypothetical protein A6J68_09135 [Streptococcus sp. 'group B']	1	20	0	1	V	Colonizing	1	2
1218	ARC24729.1	YihY/virulence factor BrkB family protein [Streptococcus sp. 'group B']	1	20	0	1	V	Colonizing	1	3
1219	ARC24457.1	PBSX family phage terminase large subunit [Streptococcus sp. 'group B']	1	20	0	1	V	Colonizing	1	2
1220	ARC25021.1	glycosyltransferase family 2 protein [Streptococcus sp. 'group B']	1	20	0	1	V	Colonizing	1	2
1221	ARC24612.1	TIGR03943 family protein [Streptococcus sp. 'group B']	1	20	0	1	V	Colonizing	1	1
1222	ARC23931.1	replicative DNA helicase [Streptococcus sp. 'group B']	1	20	0	1	V	Colonizing	1	1
1223	ARC24555.1	ABC transporter ATP-binding protein [Streptococcus sp. 'group B']	1	20	0	1	V	Colonizing	1	1
1224	ARC23883.1	50S ribosomal protein L33 [Streptococcus sp. 'group B']	1	20	0	1	V	Colonizing	1	2
1225	ARC25347.1	transcription repressor NadR [Streptococcus sp. 'group B']	1	20	0	1	V	Colonizing	1	3
1226	ARC24263.1	primosomal protein N' [Streptococcus sp. 'group B']	1	20	0	1	V	Colonizing	1	1
1227	ARC25702.1	aminoacyltransferase [Streptococcus sp. 'group B']	1	20	0	1	V	Colonizing	1	1
1228	ARC25355.1	amidase [Streptococcus sp. 'group B']	1	20	0	1	V	Colonizing	1	1
1229	ARC24218.1	glycine--tRNA ligase subunit alpha [Streptococcus sp. 'group B']	1	20	0	1	V	Colonizing	1	1
1230	ARC25445.1	aminopeptidase P family protein [Streptococcus sp. 'group B']	1	20	0	1	V	Colonizing	1	1
1231	ARC23964.1	ParB/RepB/Spo0J family partition protein [Streptococcus sp. 'group B']	1	20	0	1	V	Colonizing	1	1
1232	ARC24411.1	cell division protein SepF [Streptococcus sp. 'group B']	1	20	0	1	V	Colonizing	1	2
1233	ARC24623.1	U32 family peptidase [Streptococcus sp. 'group B']	1	20	0	1	V	Colonizing	1	1
1234	ARC24467.1	hypothetical protein A6J68_04340 [Streptococcus sp. 'group B']	1	20	0	1	V	Colonizing	1	1
1235	ARC24105.1	metal ABC transporter ATP-binding protein [Streptococcus sp. 'group B']	1	20	0	1	V	Colonizing	1	1
1236	ARC25606.1	DeoR/GlpR transcriptional regulator [Streptococcus sp. 'group B']	1	20	0	1	V	Colonizing	1	1
1237	ARC24610.1	Cof-type HAD-IIB family hydrolase [Streptococcus sp. 'group B']	1	20	0	1	V	Colonizing	1	1
1238	ARC24091.1	undecaprenyl/decaprenyl-phosphate alpha-N-acetylglucosaminyl 1-phosphate transferase [Streptococcus sp. 'group B']	1	20	0	1	V	Colonizing	1	2
1239	ARC24800.1	ABC transporter permease [Streptococcus sp. 'group B']	1	20	0	1	V	Colonizing	1	1
1240	ARC25206.1	glycosyltransferase family 2 protein [Streptococcus sp. 'group B']	1	20	0	1	V	Colonizing	1	2
1241	ARC25477.1	cytochrome d ubiquinol oxidase subunit II [Streptococcus sp. 'group B']	1	20	0	1	V	Colonizing	1	1
1242	ARC24913.1	cysteine desulfurase [Streptococcus sp. 'group B']	1	20	0	1	V	Colonizing	1	1
1243	ARC25011.1	DNA topoisomerase IV subunit B [Streptococcus sp. 'group B']	1	20	0	1	V	Colonizing	1	2
1244	ARC25302.1	hypothetical protein A6J68_09205 [Streptococcus sp. 'group B']	1	20	0	1	V	Colonizing	1	1
1245	ARC25059.1	SDR family NAD(P)-dependent oxidoreductase [Streptococcus sp. 'group B']	1	20	0	1	V	Colonizing	1	1
1246	ARC25227.1	excinuclease ABC subunit B [Streptococcus sp. 'group B']	1	20	0	1	V	Colonizing	1	1
1247	ARC23940.1	energy-coupling factor transporter transmembrane protein EcfT [Streptococcus sp. 'group B']	1	20	0	1	V	Colonizing	1	1
1248	ARC24391.1	VanZ family protein [Streptococcus sp. 'group B']	1	20	0	1	V	Colonizing	1	1
1249	ARC25002.1	sodium:alanine symporter family protein [Streptococcus sp. 'group B']	1	20	0	1	V	Colonizing	1	1
1250	ARC24871.1	orotidine-5'-phosphate decarboxylase [Streptococcus sp. 'group B']	1	20	0	1	V	Colonizing	1	1
1251	WP_000457951.1	MULTISPECIES: DNA polymerase III subunit alpha [Streptococcus]	1	20	0	1	V	Colonizing	1	1
1252	ARC24062.1	DNA-directed RNA polymerase subunit delta [Streptococcus sp. 'group B']	1	20	0	1	V	Colonizing	1	1
1253	ARC24082.1	fructose-1,6-bisphosphate aldolase, class II [Streptococcus sp. 'group B']	1	20	0	1	V	Colonizing	1	2
1254	ARC23938.1	L-serine ammonia-lyase, iron-sulfur-dependent, subunit alpha [Streptococcus sp. 'group B']	1	20	0	1	V	Colonizing	1	1
1255	ARC24771.1	TIGR01457 family HAD-type hydrolase [Streptococcus sp. 'group B']	1	20	0	1	V	Colonizing	1	1
1256	ARC25433.1	Asp23/Gls24 family envelope stress response protein [Streptococcus sp. 'group B']	1	20	0	1	V	Colonizing	1	1
1257	ARC25275.1	nickel ABC transporter, nickel/metallophore periplasmic binding protein [Streptococcus sp. 'group B']	1	20	0	1	V	Colonizing	1	1
1258	ARC24611.1	signal recognition particle-docking protein FtsY [Streptococcus sp. 'group B']	1	20	0	1	V	Colonizing	1	2
1259	ARC25658.1	conjugal transfer protein [Streptococcus sp. 'group B']	1	20	0	1	V	Colonizing	1	1
1260	AVH83389.1	carbohydrate ABC transporter substrate-binding protein [Streptococcus sp. 'group B']	1	20	0	1	V	Colonizing	1	1
1261	ARC25207.1	DUF1972 domain-containing protein [Streptococcus sp. 'group B']	1	20	0	1	V	Colonizing	1	1
1262	ARC25472.1	Crp/Fnr family transcriptional regulator [Streptococcus sp. 'group B']	1	20	0	1	V	Colonizing	1	2
1263	ARC25036.1	esterase family protein [Streptococcus sp. 'group B']	1	20	0	1	V	Colonizing	1	1
1264	ARC25197.1	glycosyltransferase family 1 protein [Streptococcus sp. 'group B']	1	20	0	1	V	Colonizing	1	1
1265	ARC24674.1	VIT family protein [Streptococcus sp. 'group B']	1	20	0	1	V	Colonizing	1	1
1266	ARC25120.1	ABC transporter ATP-binding protein [Streptococcus sp. 'group B']	1	20	0	1	V	Colonizing	1	1
1267	ARC24753.1	helicase-exonuclease AddAB subunit AddA [Streptococcus sp. 'group B']	1	20	0	1	V	Colonizing	1	1
1268	ARC25492.1	tRNA (adenosine(37)-N6)-threonylcarbamoyltransferase complex dimerization subunit type 1 TsaB [Streptococcus sp. 'group B']	1	20	0	1	V	Colonizing	1	1
1269	ARC25118.1	hypothetical protein A6J68_08135 [Streptococcus sp. 'group B']	1	20	0	1	V	Colonizing	1	1
1270	ARC24427.1	TlyA family rRNA (cytidine-2'-O)-methyltransferase [Streptococcus sp. 'group B']	1	20	0	1	V	Colonizing	1	1
1271	ARC24231.1	glutamate 5-kinase [Streptococcus sp. 'group B']	1	20	0	1	V	Colonizing	1	1
1272	ARC25350.1	RNA methyltransferase [Streptococcus sp. 'group B']	1	20	0	1	V	Colonizing	1	1
1273	ARC23875.1	arginine repressor [Streptococcus sp. 'group B']	1	20	0	1	V	Colonizing	1	1
1274	ARC24428.1	ArgR family transcriptional regulator [Streptococcus sp. 'group B']	1	20	0	1	V	Colonizing	1	1
1275	AVH83430.1	diacylglycerol kinase [Streptococcus sp. 'group B']	1	20	0	1	V	Colonizing	1	1
1276	ARC24336.1	transcriptional repressor [Streptococcus sp. 'group B']	1	20	0	1	V	Colonizing	1	1
1277	ARC23971.1	septum formation initiator family protein [Streptococcus sp. 'group B']	1	20	0	1	V	Colonizing	1	1
1278	ARC25581.1	hypothetical protein A6J68_10755 [Streptococcus sp. 'group B']	1	20	0	1	V	Colonizing	1	1
1279	ARC25292.1	bifunctional N-acetylglucosamine-1-phosphate uridyltransferase/glucosamine-1-phosphate acetyltransferase [Streptococcus sp. 'group B']	1	20	0	1	V	Colonizing	1	1
1280	ARC25163.1	cell wall anchor protein [Streptococcus sp. 'group B']	1	20	0	1	V	Colonizing	1	1
1281	ARC24826.1	phosphate transport system regulatory protein PhoU [Streptococcus sp. 'group B']	1	20	0	1	V	Colonizing	1	1
1282	ARC23808.1	hypothetical protein A6J68_00125 [Streptococcus sp. 'group B']	1	20	0	1	V	Colonizing	1	1
1283	ARC24066.1	DNA repair protein RadA [Streptococcus sp. 'group B']	1	20	0	1	V	Colonizing	1	1
1284	ARC24224.1	type 1 glycerol-3-phosphate oxidase [Streptococcus sp. 'group B']	1	20	0	1	V	Colonizing	1	1
1285	ARC25332.1	pyridoxal phosphate-dependent aminotransferase [Streptococcus sp. 'group B']	1	20	0	1	V	Colonizing	1	1
1286	ARC24008.1	Holliday junction branch migration DNA helicase RuvB [Streptococcus sp. 'group B']	1	20	0	1	V	Colonizing	1	1
1287	ARC25056.1	hypothetical protein A6J68_07735 [Streptococcus sp. 'group B']	1	37	683.08	1	V	Invasive	3	6
1288	ARC25048.1	hyaluronate lyase [Streptococcus sp. 'group B']	1	37	56.923	1	V	Invasive	3	6
1289	ARC24642.1	elongation factor Tu [Streptococcus sp. 'group B']	1	37	51.863	1	V	Invasive	3	6
1290	ARC24328.1	alpha/beta hydrolase [Streptococcus sp. 'group B']	1	37	251.73	1	V	Invasive	3	6
1291	ARC25221.1	sugar ABC transporter substrate-binding protein [Streptococcus sp. 'group B']	1	37	87.282	1	V	Invasive	3	6
1292	ARC25603.1	exo-alpha-sialidase [Streptococcus sp. 'group B']	1	37	309.91	1	V	Invasive	3	4
1293	ARC24017.1	50S ribosomal protein L4 [Streptococcus sp. 'group B']	1	37	39.214	1	V	Invasive	3	6
1294	ARC23977.1	CHAP domain-containing protein [Streptococcus sp. 'group B']	1	37	84.752	1	V	Invasive	3	6
1295	ARC25561.1	30S ribosomal protein S2 [Streptococcus sp. 'group B']	1	37	43.009	1	V	Invasive	3	6
1296	ARC25501.1	elongation factor G [Streptococcus sp. 'group B']	1	37	10.12	1	V	Invasive	3	6
1297	ARC25130.1	choline-binding protein [Streptococcus sp. 'group B']	1	37	53.128	1	V	Invasive	3	6
1298	ARC24110.1	DNA-directed RNA polymerase subunit beta' [Streptococcus sp. 'group B']	1	37	30.359	1	V	Invasive	3	6
1299	ARC24463.1	phage capsid protein [Streptococcus sp. 'group B']	1	37	0	1	V	Invasive	3	2
1300	ARC24099.1	peptide ABC transporter substrate-binding protein [Streptococcus sp. 'group B']	1	37	82.222	1	V	Invasive	3	6
1301	ARC23950.1	IMP dehydrogenase [Streptococcus sp. 'group B']	1	37	34.154	1	V	Invasive	3	6
1302	ARC24797.1	BMP family ABC transporter substrate-binding protein [Streptococcus sp. 'group B']	1	37	89.812	1	V	Invasive	3	6
1303	ARC24716.1	hypothetical protein A6J68_05785 [Streptococcus sp. 'group B']	1	37	135.35	1	V	Invasive	3	6
1304	ARC23930.1	30S ribosomal protein S4 [Streptococcus sp. 'group B']	1	37	59.453	1	V	Invasive	3	6
1305	ARC24109.1	DNA-directed RNA polymerase subunit beta [Streptococcus sp. 'group B']	1	37	24.034	1	V	Invasive	3	6
1306	ARC24022.1	30S ribosomal protein S3 [Streptococcus sp. 'group B']	1	37	50.598	1	V	Invasive	3	6
1307	ARC24743.1	ATP synthase subunit beta [Streptococcus sp. 'group B']	1	37	49.333	1	V	Invasive	3	6
1308	ARC25229.1	amino acid ABC transporter permease [Streptococcus sp. 'group B']	1	37	61.983	1	V	Invasive	3	6
1309	ARC24476.1	phage holin [Streptococcus sp. 'group B']	1	37	0	1	V	Invasive	3	2
1310	AVH83455.1	peptidase C5 [Streptococcus sp. 'group B']	1	37	0	1	V	Invasive	3	3
1311	ARC24536.1	cell surface protein [Streptococcus sp. 'group B']	1	37	349.13	1	V	Invasive	3	4
1312	ARC24741.1	ATP synthase subunit alpha [Streptococcus sp. 'group B']	1	37	49.333	1	V	Invasive	3	6
1313	AVH83426.1	class 1b ribonucleoside-diphosphate reductase subunit alpha [Streptococcus sp. 'group B']	1	37	6.3248	1	V	Invasive	3	6
1314	ARC24532.1	acid phosphatase AphA [Streptococcus sp. 'group B']	1	37	24.034	1	V	Invasive	3	6
1315	ARC24238.1	amino acid ABC transporter substrate-binding protein [Streptococcus sp. 'group B']	1	37	17.709	1	V	Invasive	3	6
1316	ARC24012.1	bifunctional acetaldehyde-CoA/alcohol dehydrogenase [Streptococcus sp. 'group B']	1	37	30.359	1	V	Invasive	3	6
1317	ARC25237.1	amidase [Streptococcus sp. 'group B']	1	37	45.538	1	V	Invasive	3	6
1318	ARC24632.1	lysine--tRNA ligase [Streptococcus sp. 'group B']	1	37	7.5897	1	V	Invasive	3	6
1319	ARC24028.1	50S ribosomal protein L5 [Streptococcus sp. 'group B']	1	37	21.504	1	V	Invasive	3	6
1320	ARC24016.1	50S ribosomal protein L3 [Streptococcus sp. 'group B']	1	37	25.299	1	V	Invasive	3	6
1321	ARC25115.1	bifunctional metallophosphatase/5'-nucleotidase [Streptococcus sp. 'group B']	1	37	31.624	1	V	Invasive	3	6
1322	ARC24684.1	foldase [Streptococcus sp. 'group B']	1	37	43.009	1	V	Invasive	3	6
1323	ARC24513.1	50S ribosomal protein L19 [Streptococcus sp. 'group B']	1	37	21.504	1	V	Invasive	3	6
1324	ARC24063.1	CTP synthetase [Streptococcus sp. 'group B']	1	37	10.12	1	V	Invasive	3	6
1325	ARC25426.1	preprotein translocase subunit SecA [Streptococcus sp. 'group B']	1	37	8.8547	1	V	Invasive	3	5
1326	ARC25007.1	30S ribosomal protein S1 [Streptococcus sp. 'group B']	1	37	31.624	1	V	Invasive	3	6
1327	ARC24246.1	penicillin-binding protein [Streptococcus sp. 'group B']	1	37	44.273	1	V	Invasive	3	6
1328	ARC24595.1	threonine--tRNA ligase [Streptococcus sp. 'group B']	1	37	21.504	1	V	Invasive	3	6
1329	ARC24403.1	translational GTPase TypA [Streptococcus sp. 'group B']	1	37	7.5897	1	V	Invasive	3	6
1330	ARC24789.1	glutamine--fructose-6-phosphate transaminase (isomerizing) [Streptococcus sp. 'group B']	1	37	5.0598	1	V	Invasive	3	6
1331	ARC24108.1	penicillin-binding protein [Streptococcus sp. 'group B']	1	37	20.239	1	V	Invasive	3	6
1332	ARC24326.1	translation initiation factor IF-2 [Streptococcus sp. 'group B']	1	37	22.769	1	V	Invasive	3	6
1333	ARC24019.1	50S ribosomal protein L2 [Streptococcus sp. 'group B']	1	37	15.179	1	V	Invasive	3	6
1334	ARC24524.1	septation ring formation regulator EzrA [Streptococcus sp. 'group B']	1	37	3.7949	1	V	Invasive	3	5
1335	ARC25585.2	proline--tRNA ligase [Streptococcus sp. 'group B']	1	37	2.5299	1	V	Invasive	3	5
1336	ARC24305.1	PTS mannose family transporter subunit IID [Streptococcus sp. 'group B']	1	37	59.453	1	V	Invasive	3	6
1337	ARC25128.2	PTS fructose transporter subunit IIC [Streptococcus sp. 'group B']	1	37	50.598	1	V	Invasive	3	6
1338	ARC24498.1	asparagine--tRNA ligase [Streptococcus sp. 'group B']	1	37	11.385	1	V	Invasive	3	6
1339	ARC23832.1	chromosome assembly protein [Streptococcus sp. 'group B']	1	37	55.658	1	V	Invasive	3	6
1340	ARC23880.1	aspartate--tRNA ligase [Streptococcus sp. 'group B']	1	37	5.0598	1	V	Invasive	3	6
1341	ARC25370.1	LemA family protein [Streptococcus sp. 'group B']	1	37	26.564	1	V	Invasive	3	6
1342	ARC24643.1	triose-phosphate isomerase [Streptococcus sp. 'group B']	1	37	16.444	1	V	Invasive	3	6
1343	ARC25230.1	amino acid ABC transporter ATP-binding protein [Streptococcus sp. 'group B']	1	37	27.829	1	V	Invasive	3	5
1344	ARC25306.1	methionine--tRNA ligase [Streptococcus sp. 'group B']	1	37	2.5299	1	V	Invasive	3	5
1345	ARC24786.1	pyruvate kinase [Streptococcus sp. 'group B']	1	37	6.3248	1	V	Invasive	3	6
1346	ARC25502.1	30S ribosomal protein S7 [Streptococcus sp. 'group B']	1	37	12.65	1	V	Invasive	3	6
1347	ARC25383.1	amino acid ABC transporter substrate-binding protein [Streptococcus sp. 'group B']	1	37	27.829	1	V	Invasive	3	6
1348	ARC25354.1	ABC transporter substrate-binding protein [Streptococcus sp. 'group B']	1	37	36.684	1	V	Invasive	3	6
1349	ARC24070.1	glutamate--tRNA ligase [Streptococcus sp. 'group B']	1	37	6.3248	1	V	Invasive	3	6
1350	ARC25287.1	metal ABC transporter substrate-binding protein [Streptococcus sp. 'group B']	1	37	18.974	1	V	Invasive	3	6
1351	ARC23976.1	ATP-dependent metallopeptidase FtsH/Yme1/Tma family protein [Streptococcus sp. 'group B']	1	37	12.65	1	V	Invasive	3	5
1352	ARC25465.1	formate C-acetyltransferase [Streptococcus sp. 'group B']	1	37	6.3248	1	V	Invasive	3	6
1353	ARC24158.1	50S ribosomal protein L13 [Streptococcus sp. 'group B']	1	37	15.179	1	V	Invasive	3	6
1354	ARC24529.1	endonuclease [Streptococcus sp. 'group B']	1	37	35.419	1	V	Invasive	3	5
1355	ARC25252.1	transglutaminase [Streptococcus sp. 'group B']	1	37	0	1	V	Invasive	3	2
1356	AVH83378.1	anaerobic ribonucleoside-triphosphate reductase [Streptococcus sp. 'group B']	1	37	0	1	V	Invasive	3	4
1357	ARC24644.1	2,3-bisphosphoglycerate-dependent phosphoglycerate mutase [Streptococcus sp. 'group B']	1	37	12.65	1	V	Invasive	3	6
1358	ARC25170.1	50S ribosomal protein L20 [Streptococcus sp. 'group B']	1	37	16.444	1	V	Invasive	3	6
1359	ARC24346.1	BMP family ABC transporter substrate-binding protein [Streptococcus sp. 'group B']	1	37	11.385	1	V	Invasive	3	6
1360	ARC24294.1	3-oxoacyl-[acyl-carrier-protein] reductase [Streptococcus sp. 'group B']	1	37	5.0598	1	V	Invasive	3	6
1361	AVH83490.1	ATP-dependent Clp protease ATP-binding subunit [Streptococcus sp. 'group B']	1	37	3.7949	1	V	Invasive	3	6
1362	ARC25550.1	adenylosuccinate synthetase [Streptococcus sp. 'group B']	1	37	2.5299	1	V	Invasive	3	6
1363	ARC24487.1	calcium-translocating P-type ATPase, PMCA-type [Streptococcus sp. 'group B']	1	37	7.5897	1	V	Invasive	3	5
1364	ARC24116.1	acetate kinase [Streptococcus sp. 'group B']	1	37	3.7949	1	V	Invasive	3	6
1365	ARC24307.1	PTS mannose transporter subunit IIAB [Streptococcus sp. 'group B']	1	37	34.154	1	V	Invasive	3	5
1366	ARC24159.1	30S ribosomal protein S9 [Streptococcus sp. 'group B']	1	37	10.12	1	V	Invasive	3	6
1367	ARC23960.1	ABC-F family ATPase [Streptococcus sp. 'group B']	1	37	3.7949	1	V	Invasive	3	6
1368	ARC24475.1	hypothetical protein A6J68_04380 [Streptococcus sp. 'group B']	1	37	0	1	V	Invasive	3	3
1369	ARC25409.1	Asp-tRNA(Asn)/Glu-tRNA(Gln) amidotransferase GatCAB subunit A [Streptococcus sp. 'group B']	1	37	3.7949	1	V	Invasive	3	5
1370	ARC24295.1	beta-ketoacyl-[acyl-carrier-protein] synthase II [Streptococcus sp. 'group B']	1	37	1.265	1	V	Invasive	3	4
1371	ARC24033.1	30S ribosomal protein S5 [Streptococcus sp. 'group B']	1	37	3.7949	1	V	Invasive	3	5
1372	ARC25684.1	DAK2 domain-containing protein [Streptococcus sp. 'group B']	1	37	0	1	V	Invasive	3	4
1373	ARC24018.1	50S ribosomal protein L23 [Streptococcus sp. 'group B']	1	37	6.3248	1	V	Invasive	3	6
1374	ARC24523.1	DNA topoisomerase (ATP-hydrolyzing) subunit B [Streptococcus sp. 'group B']	1	37	3.7949	1	V	Invasive	3	5
1375	ARC25027.1	LytR family transcriptional regulator [Streptococcus sp. 'group B']	1	37	44.273	1	V	Invasive	3	6
1376	ARC25518.1	D-alanyl-lipoteichoic acid biosynthesis protein DltD [Streptococcus sp. 'group B']	1	37	8.8547	1	V	Invasive	3	6
1377	ARC24292.1	enoyl-[acyl-carrier-protein] reductase FabK [Streptococcus sp. 'group B']	1	37	6.3248	1	V	Invasive	3	6
1378	ARC24785.1	6-phosphofructokinase [Streptococcus sp. 'group B']	1	37	8.8547	1	V	Invasive	3	6
1379	ARC24302.1	serine--tRNA ligase [Streptococcus sp. 'group B']	1	37	6.3248	1	V	Invasive	3	6
1380	ARC25712.1	RNA-binding transcriptional accessory protein [Streptococcus sp. 'group B']	1	37	5.0598	1	V	Invasive	3	6
1381	ARC25496.1	type I glutamate--ammonia ligase [Streptococcus sp. 'group B']	1	37	5.0598	1	V	Invasive	3	5
1382	ARC23978.1	ribose-phosphate pyrophosphokinase 1 [Streptococcus sp. 'group B']	1	37	3.7949	1	V	Invasive	3	6
1383	AVH83453.1	hypothetical protein A6J68_07845 [Streptococcus sp. 'group B']	1	37	10.12	1	V	Invasive	3	6
1384	ARC24458.1	phage portal protein [Streptococcus sp. 'group B']	1	37	0	1	V	Invasive	3	2
1385	ARC24803.1	DNA gyrase subunit A [Streptococcus sp. 'group B']	1	37	5.0598	1	V	Invasive	3	6
1386	ARC25049.1	dTDP-glucose 4,6-dehydratase [Streptococcus sp. 'group B']	1	37	5.0598	1	V	Invasive	3	6
1387	ARC24739.1	ATP synthase subunit B [Streptococcus sp. 'group B']	1	37	16.444	1	V	Invasive	3	6
1388	ARC25500.1	type I glyceraldehyde-3-phosphate dehydrogenase [Streptococcus sp. 'group B']	1	37	6.3248	1	V	Invasive	3	5
1389	ARC24686.1	alanine--tRNA ligase [Streptococcus sp. 'group B']	1	37	0	1	V	Invasive	3	4
1390	ARC24821.1	signal recognition particle protein [Streptococcus sp. 'group B']	1	37	5.0598	1	V	Invasive	3	6
1391	ARC24025.1	30S ribosomal protein S17 [Streptococcus sp. 'group B']	1	37	6.3248	1	V	Invasive	3	6
1392	ARC24775.1	elongation factor 4 [Streptococcus sp. 'group B']	1	37	6.3248	1	V	Invasive	3	6
1393	ARC23866.1	DNA recombination/repair protein RecA [Streptococcus sp. 'group B']	1	37	2.5299	1	V	Invasive	3	6
1394	ARC24417.1	ATP-dependent Clp protease ATP-binding subunit [Streptococcus sp. 'group B']	1	37	0	1	V	Invasive	3	4
1395	ARC24528.1	enolase [Streptococcus sp. 'group B']	1	37	10.12	1	V	Invasive	3	6
1396	ARC24061.1	trigger factor [Streptococcus sp. 'group B']	1	37	3.7949	1	V	Invasive	3	5
1397	ARC24088.1	glutamine ABC transporter substrate-binding protein [Streptococcus sp. 'group B']	1	37	7.5897	1	V	Invasive	3	6
1398	ARC25226.1	peptidase [Streptococcus sp. 'group B']	1	37	0	1	V	Invasive	3	2
1399	ARC24220.1	glycine--tRNA ligase subunit beta [Streptococcus sp. 'group B']	1	37	0	1	V	Invasive	3	4
1400	ARC24655.1	ATP-dependent helicase [Streptococcus sp. 'group B']	1	37	3.7949	1	V	Invasive	3	6
1401	ARC23823.1	hypothetical protein A6J68_00210 [Streptococcus sp. 'group B']	1	37	12.65	1	V	Invasive	3	6
1402	ARC25708.1	cell surface protein [Streptococcus sp. 'group B']	1	37	113.85	1	V	Invasive	3	2
1403	ARC25169.1	LTA synthase family protein [Streptococcus sp. 'group B']	1	37	16.444	1	V	Invasive	3	6
1404	ARC24084.1	SPFH domain-containing protein [Streptococcus sp. 'group B']	1	37	22.769	1	V	Invasive	3	5
1405	ARC24298.1	acetyl-CoA carboxylase biotin carboxylase subunit [Streptococcus sp. 'group B']	1	37	0	1	V	Invasive	3	4
1406	ARC25276.1	50S ribosomal protein L1 [Streptococcus sp. 'group B']	1	37	3.7949	1	V	Invasive	3	6
1407	ARC25331.1	uracil phosphoribosyltransferase [Streptococcus sp. 'group B']	1	37	1.265	1	V	Invasive	3	4
1408	AVH83449.1	capsular polysaccharide biosynthesis protein CpsC [Streptococcus sp. 'group B']	1	37	12.65	1	V	Invasive	3	6
1409	ARC24254.1	ribonuclease Y [Streptococcus sp. 'group B']	1	37	2.5299	1	V	Invasive	3	5
1410	ARC24985.1	hypothetical protein A6J68_07330 [Streptococcus sp. 'group B']	1	37	5.0598	1	V	Invasive	3	4
1411	ARC25504.1	pur operon repressor [Streptococcus sp. 'group B']	1	37	8.8547	1	V	Invasive	3	6
1412	ARC24650.1	peptide chain release factor 3 [Streptococcus sp. 'group B']	1	37	1.265	1	V	Invasive	3	6
1413	ARC24757.1	thiamine pyrophosphate-dependent dehydrogenase E1 component subunit alpha [Streptococcus sp. 'group B']	1	37	0	1	V	Invasive	3	4
1414	ARC24306.1	PTS mannose/fructose/sorbose transporter subunit IIC [Streptococcus sp. 'group B']	1	37	15.179	1	V	Invasive	3	6
1415	ARC24444.1	hypothetical protein A6J68_04215 [Streptococcus sp. 'group B']	1	37	0	1	V	Invasive	3	2
1416	ARC25316.1	3-phosphoserine/phosphohydroxythreonine transaminase [Streptococcus sp. 'group B']	1	37	5.0598	1	V	Invasive	3	5
1417	ARC24266.1	Stk1 family PASTA domain-containing Ser/Thr kinase [Streptococcus sp. 'group B']	1	37	10.12	1	V	Invasive	3	5
1418	ARC23954.1	arginine deiminase [Streptococcus sp. 'group B']	1	37	5.0598	1	V	Invasive	3	6
1419	ARC25367.1	DNA-binding response regulator [Streptococcus sp. 'group B']	1	37	0	1	V	Invasive	3	4
1420	ARC24645.1	penicillin-binding protein 2 [Streptococcus sp. 'group B']	1	37	18.974	1	V	Invasive	3	6
1421	ARC25417.1	pyridoxal phosphate-dependent aminotransferase [Streptococcus sp. 'group B']	1	37	1.265	1	V	Invasive	3	6
1422	ARC24098.1	D-alanyl-D-alanine carboxypeptidase [Streptococcus sp. 'group B']	1	37	11.385	1	V	Invasive	3	6
1423	ARC24235.1	PASTA domain-containing protein [Streptococcus sp. 'group B']	1	37	11.385	1	V	Invasive	3	6
1424	AVH83376.1	hypothetical protein A6J68_00335 [Streptococcus sp. 'group B']	1	37	10.12	1	V	Invasive	3	5
1425	ARC24462.1	DUF4355 domain-containing protein [Streptococcus sp. 'group B']	1	37	0	1	V	Invasive	3	2
1426	ARC24030.1	30S ribosomal protein S8 [Streptococcus sp. 'group B']	1	37	16.444	1	V	Invasive	3	6
1427	ARC24750.1	phenylalanine--tRNA ligase subunit beta [Streptococcus sp. 'group B']	1	37	0	1	V	Invasive	3	4
1428	AVH83466.1	surface protein [Streptococcus sp. 'group B']	1	37	11.385	1	V	Invasive	3	6
1429	ARC25408.1	Asp-tRNA(Asn)/Glu-tRNA(Gln) amidotransferase GatCAB subunit B [Streptococcus sp. 'group B']	1	37	3.7949	1	V	Invasive	3	5
1430	ARC23876.1	arginine--tRNA ligase [Streptococcus sp. 'group B']	1	37	0	1	V	Invasive	3	4
1431	ARC24203.1	osmoprotectant ABC transporter substrate-binding protein [Streptococcus sp. 'group B']	1	37	2.5299	1	V	Invasive	3	6
1432	ARC25233.1	GTPase ObgE [Streptococcus sp. 'group B']	1	37	1.265	1	V	Invasive	3	6
1433	ARC25284.1	peptidylprolyl isomerase [Streptococcus sp. 'group B']	1	37	12.65	1	V	Invasive	3	5
1434	ARC24293.1	[acyl-carrier-protein] S-malonyltransferase [Streptococcus sp. 'group B']	1	37	2.5299	1	V	Invasive	3	4
1435	ARC24348.1	NAD(P)H-dependent glycerol-3-phosphate dehydrogenase [Streptococcus sp. 'group B']	1	37	2.5299	1	V	Invasive	3	4
1436	ARC25181.1	ferrichrome ABC transporter substrate-binding protein [Streptococcus sp. 'group B']	1	37	5.0598	1	V	Invasive	3	4
1437	ARC23981.1	phosphate acyltransferase PlsX [Streptococcus sp. 'group B']	1	37	7.5897	1	V	Invasive	3	5
1438	ARC23881.1	histidine--tRNA ligase [Streptococcus sp. 'group B']	1	37	0	1	V	Invasive	3	4
1439	ARC24892.1	serine hydroxymethyltransferase [Streptococcus sp. 'group B']	1	37	3.7949	1	V	Invasive	3	6
1440	ARC24036.1	preprotein translocase subunit SecY [Streptococcus sp. 'group B']	1	37	11.385	1	V	Invasive	3	5
1441	ARC25461.1	signal peptidase I [Streptococcus sp. 'group B']	1	37	13.915	1	V	Invasive	3	5
1442	ARC25503.1	30S ribosomal protein S12 [Streptococcus sp. 'group B']	1	37	5.0598	1	V	Invasive	3	6
1443	ARC24742.1	ATP synthase subunit gamma [Streptococcus sp. 'group B']	1	37	3.7949	1	V	Invasive	3	4
1444	ARC25516.1	DUF2974 domain-containing protein [Streptococcus sp. 'group B']	1	37	0	1	V	Invasive	3	2
1445	ARC25589.1	preprotein translocase subunit YajC [Streptococcus sp. 'group B']	1	37	12.65	1	V	Invasive	3	5
1446	ARC24806.1	DUF1002 domain-containing protein [Streptococcus sp. 'group B']	1	37	24.034	1	V	Invasive	3	5
1447	ARC24798.1	ABC transporter ATP-binding protein [Streptococcus sp. 'group B']	1	37	13.915	1	V	Invasive	3	6
1448	ARC25359.1	UDP-N-acetylmuramate--L-alanine ligase [Streptococcus sp. 'group B']	1	37	0	1	V	Invasive	3	4
1449	ARC24071.1	D-ribose ABC transporter substrate-binding protein [Streptococcus sp. 'group B']	1	37	13.915	1	V	Invasive	3	4
1450	ARC25352.2	membrane protein insertase YidC [Streptococcus sp. 'group B']	1	37	6.3248	1	V	Invasive	3	6
1451	AVH83446.1	DNA helicase PcrA [Streptococcus sp. 'group B']	1	37	0	1	V	Invasive	3	4
1452	ARC25695.1	transcription termination/antitermination protein NusA [Streptococcus sp. 'group B']	1	37	0	1	V	Invasive	3	4
1453	ARC24473.1	N-acetylmuramoyl-L-alanine amidase [Streptococcus sp. 'group B']	1	37	0	1	V	Invasive	3	2
1454	ARC24468.1	phage major tail protein, TP901-1 family [Streptococcus sp. 'group B']	1	37	0	1	V	Invasive	3	2
1455	ARC24042.1	DNA-directed RNA polymerase subunit alpha [Streptococcus sp. 'group B']	1	37	0	1	V	Invasive	3	5
1456	ARC24758.1	alpha-ketoacid dehydrogenase subunit beta [Streptococcus sp. 'group B']	1	37	0	1	V	Invasive	3	4
1457	ARC25586.1	RIP metalloprotease RseP [Streptococcus sp. 'group B']	1	37	6.3248	1	V	Invasive	3	5
1458	ARC25469.1	aquaporin family protein [Streptococcus sp. 'group B']	1	37	7.5897	1	V	Invasive	3	6
1459	ARC24986.1	kinase [Streptococcus sp. 'group B']	1	37	12.65	1	V	Invasive	3	5
1460	ARC24867.1	carbamoyl-phosphate synthase large subunit [Streptococcus sp. 'group B']	1	37	5.0598	1	V	Invasive	3	6
1461	ARC25259.2	GTPase Era [Streptococcus sp. 'group B']	1	37	2.5299	1	V	Invasive	3	6
1462	ARC24760.1	dihydrolipoyl dehydrogenase [Streptococcus sp. 'group B']	1	37	0	1	V	Invasive	3	4
1463	ARC23958.1	tryptophan--tRNA ligase [Streptococcus sp. 'group B']	1	37	2.5299	1	V	Invasive	3	5
1464	ARC24831.1	phosphate ABC transporter substrate-binding protein [Streptococcus sp. 'group B']	1	37	7.5897	1	V	Invasive	3	6
1465	ARC24216.1	N-acetylglucosamine-6-phosphate deacetylase [Streptococcus sp. 'group B']	1	37	1.265	1	V	Invasive	3	4
1466	ARC24409.1	cell division protein FtsZ [Streptococcus sp. 'group B']	1	37	0	1	V	Invasive	3	4
1467	ARC24040.1	30S ribosomal protein S13 [Streptococcus sp. 'group B']	1	37	3.7949	1	V	Invasive	3	5
1468	ARC24443.1	chromosome segregation protein SMC [Streptococcus sp. 'group B']	1	37	0	1	V	Invasive	3	2
1469	ARC24340.1	tRNA guanosine(34) transglycosylase Tgt [Streptococcus sp. 'group B']	1	37	7.5897	1	V	Invasive	3	6
1470	ARC25494.1	ribonuclease J [Streptococcus sp. 'group B']	1	37	0	1	V	Invasive	3	4
1471	ARC24725.1	UDP-N-acetylglucosamine 1-carboxyvinyltransferase [Streptococcus sp. 'group B']	1	37	3.7949	1	V	Invasive	3	4
1472	ARC25499.1	phosphoglycerate kinase [Streptococcus sp. 'group B']	1	37	0	1	V	Invasive	3	4
1473	ARC23833.1	leucine--tRNA ligase [Streptococcus sp. 'group B']	1	37	1.265	1	V	Invasive	3	4
1474	ARC24015.1	30S ribosomal protein S10 [Streptococcus sp. 'group B']	1	37	3.7949	1	V	Invasive	3	6
1475	ARC23830.1	serine protease [Streptococcus sp. 'group B']	1	37	5.0598	1	V	Invasive	3	6
1476	ARC25701.1	DEAD/DEAH box helicase [Streptococcus sp. 'group B']	1	37	0	1	V	Invasive	3	2
1477	ARC24041.1	30S ribosomal protein S11 [Streptococcus sp. 'group B']	1	37	3.7949	1	V	Invasive	3	6
1478	ARC24502.1	RNase adapter RapZ [Streptococcus sp. 'group B']	1	37	0	1	V	Invasive	3	5
1479	ARC25380.1	methionine import ATP-binding protein MetN [Streptococcus sp. 'group B']	1	37	0	1	V	Invasive	3	4
1480	ARC25451.1	30S ribosomal protein S18 [Streptococcus sp. 'group B']	1	37	1.265	1	V	Invasive	3	6
1481	AVH83387.1	redox-regulated ATPase YchF [Streptococcus sp. 'group B']	1	37	0	1	V	Invasive	3	4
1482	ARC24252.1	hypothetical protein A6J68_03045 [Streptococcus sp. 'group B']	1	37	2.5299	1	V	Invasive	3	5
1483	ARC23934.1	tRNA uridine-5-carboxymethylaminomethyl(34) synthesis enzyme MnmG [Streptococcus sp. 'group B']	1	37	0	1	V	Invasive	3	4
1484	ARC24087.1	amino acid ABC transporter ATP-binding protein [Streptococcus sp. 'group B']	1	37	7.5897	1	V	Invasive	3	5
1485	ARC24845.1	ferrichrome ABC transporter substrate-binding protein [Streptococcus sp. 'group B']	1	37	8.8547	1	V	Invasive	3	5
1486	ARC24415.1	isoleucine--tRNA ligase [Streptococcus sp. 'group B']	1	37	0	1	V	Invasive	3	4
1487	ARC23963.1	PDZ domain-containing protein [Streptococcus sp. 'group B']	1	37	5.0598	1	V	Invasive	3	6
1488	ARC23979.1	pyridoxal phosphate-dependent aminotransferase [Streptococcus sp. 'group B']	1	37	0	1	V	Invasive	3	4
1489	ARC25205.1	glycosyltransferase family 2 protein [Streptococcus sp. 'group B']	1	37	6.3248	1	V	Invasive	3	5
1490	ARC24243.1	nicotinate phosphoribosyltransferase [Streptococcus sp. 'group B']	1	37	0	1	V	Invasive	3	4
1491	ARC25382.1	O-sialoglycoprotein endopeptidase [Streptococcus sp. 'group B']	1	37	1.265	1	V	Invasive	3	6
1492	ARC24239.1	amino acid ABC transporter permease [Streptococcus sp. 'group B']	1	37	8.8547	1	V	Invasive	3	5
1493	ARC24107.1	tyrosine--tRNA ligase [Streptococcus sp. 'group B']	1	37	2.5299	1	V	Invasive	3	5
1494	ARC24640.1	phosphoenolpyruvate carboxylase [Streptococcus sp. 'group B']	1	37	0	1	V	Invasive	3	4
1495	ARC24746.1	UDP-N-acetylglucosamine 1-carboxyvinyltransferase [Streptococcus sp. 'group B']	1	37	0	1	V	Invasive	3	4
1496	ARC23843.1	penicillin-binding protein [Streptococcus sp. 'group B']	1	37	2.5299	1	V	Invasive	3	6
1497	ARC25555.1	tRNA dihydrouridine synthase DusB [Streptococcus sp. 'group B']	1	37	0	1	V	Invasive	3	4
1498	ARC23847.1	Na+ dependent nucleoside transporter domain-containing protein [Streptococcus sp. 'group B']	1	37	8.8547	1	V	Invasive	3	5
1499	ARC24601.1	glutamine ABC transporter substrate-binding protein [Streptococcus sp. 'group B']	1	37	2.5299	1	V	Invasive	3	6
1500	ARC24414.1	cell division protein DivIVA [Streptococcus sp. 'group B']	1	37	5.0598	1	V	Invasive	3	5
1501	ARC24638.1	DUF4430 domain-containing protein [Streptococcus sp. 'group B']	1	37	10.12	1	V	Invasive	3	4
1502	ARC24377.1	valine--tRNA ligase [Streptococcus sp. 'group B']	1	37	1.265	1	V	Invasive	3	2
1503	ARC24602.1	amino acid ABC transporter ATP-binding protein [Streptococcus sp. 'group B']	1	37	2.5299	1	V	Invasive	3	6
1504	ARC25357.1	endolytic transglycosylase MltG [Streptococcus sp. 'group B']	1	37	3.7949	1	V	Invasive	3	4
1505	ARC25376.1	serine/threonine transporter SstT [Streptococcus sp. 'group B']	1	37	3.7949	1	V	Invasive	3	5
1506	ARC25030.1	purine-nucleoside phosphorylase [Streptococcus sp. 'group B']	1	37	0	1	V	Invasive	3	3
1507	ARC25362.1	ribosome biogenesis GTPase Der [Streptococcus sp. 'group B']	1	37	0	1	V	Invasive	3	4
1508	AVH83460.1	metallophosphatase [Streptococcus sp. 'group B']	1	37	0	1	V	Invasive	3	3
1509	ARC24020.1	30S ribosomal protein S19 [Streptococcus sp. 'group B']	1	37	3.7949	1	V	Invasive	3	5
1510	AVH83487.1	5'-nucleotidase, lipoprotein e(P4) family [Streptococcus sp. 'group B']	1	37	11.385	1	V	Invasive	3	6
1511	AVH83427.1	ATP-dependent helicase [Streptococcus sp. 'group B']	1	37	2.5299	1	V	Invasive	3	5
1512	ARC25429.1	PTS beta-glucoside transporter subunit IIBCA [Streptococcus sp. 'group B']	1	37	3.7949	1	V	Invasive	3	5
1513	ARC24804.1	class A sortase [Streptococcus sp. 'group B']	1	37	16.444	1	V	Invasive	3	4
1514	ARC24869.1	aspartate carbamoyltransferase catalytic subunit [Streptococcus sp. 'group B']	1	37	2.5299	1	V	Invasive	3	6
1515	ARC25201.1	nucleotide sugar dehydratase [Streptococcus sp. 'group B']	1	37	0	1	V	Invasive	3	4
1516	ARC24043.1	50S ribosomal protein L17 [Streptococcus sp. 'group B']	1	37	0	1	V	Invasive	3	4
1517	ARC24054.1	molecular chaperone DnaJ [Streptococcus sp. 'group B']	1	37	0	1	V	Invasive	3	4
1518	ARC24237.1	ATP-dependent helicase [Streptococcus sp. 'group B']	1	37	0	1	V	Invasive	3	5
1519	ARC24710.1	uridine kinase [Streptococcus sp. 'group B']	1	37	0	1	V	Invasive	3	4
1520	ARC24624.1	collagenase-like protease [Streptococcus sp. 'group B']	1	37	0	1	V	Invasive	3	4
1521	ARC24864.1	phage infection protein [Streptococcus sp. 'group B']	1	37	2.5299	1	V	Invasive	3	2
1522	ARC24709.1	polysaccharide deacetylase [Streptococcus sp. 'group B']	1	37	3.7949	1	V	Invasive	3	5
1523	ARC24103.1	ABC transporter ATP-binding protein [Streptococcus sp. 'group B']	1	37	5.0598	1	V	Invasive	3	4
1524	AVH83482.1	excinuclease ABC subunit UvrA [Streptococcus sp. 'group B']	1	37	0	1	V	Invasive	3	4
1525	ARC24228.1	transketolase [Streptococcus sp. 'group B']	1	37	0	1	V	Invasive	3	4
1526	ARC25479.1	NAD(P)/FAD-dependent oxidoreductase [Streptococcus sp. 'group B']	1	37	1.265	1	V	Invasive	3	4
1527	ARC24782.1	ABC transporter ATP-binding protein [Streptococcus sp. 'group B']	1	37	2.5299	1	V	Invasive	3	5
1528	ARC25335.1	Trk system potassium transporter TrkA [Streptococcus sp. 'group B']	1	37	0	1	V	Invasive	3	5
1529	ARC25018.1	N-acetylneuraminate synthase [Streptococcus sp. 'group B']	1	37	0	1	V	Invasive	3	4
1530	ARC25089.1	50S ribosomal protein L10 [Streptococcus sp. 'group B']	1	37	1.265	1	V	Invasive	3	4
1531	ARC23840.1	pathogenicity protein [Streptococcus sp. 'group B']	1	37	32.889	1	V	Invasive	3	2
1532	ARC24486.1	HD domain-containing protein [Streptococcus sp. 'group B']	1	37	0	1	V	Invasive	3	4
1533	ARC24204.1	ABC transporter ATP-binding protein [Streptococcus sp. 'group B']	1	37	0	1	V	Invasive	3	3
1534	ARC25528.1	glycine/betaine ABC transporter permease [Streptococcus sp. 'group B']	1	37	0	1	V	Invasive	3	3
1535	ARC24459.1	phage head morphogenesis protein [Streptococcus sp. 'group B']	1	37	0	1	V	Invasive	3	2
1536	ARC24383.1	asparagine synthetase A [Streptococcus sp. 'group B']	1	37	0	1	V	Invasive	3	4
1537	ARC24492.1	ABC transporter permease [Streptococcus sp. 'group B']	1	37	5.0598	1	V	Invasive	3	4
1538	ARC24912.1	ribose-phosphate pyrophosphokinase 2 [Streptococcus sp. 'group B']	1	37	0	1	V	Invasive	3	4
1539	ARC25141.1	efflux RND transporter periplasmic adaptor subunit [Streptococcus sp. 'group B']	1	37	3.7949	1	V	Invasive	3	5
1540	ARC24673.1	tRNA preQ1(34) S-adenosylmethionine ribosyltransferase-isomerase QueA [Streptococcus sp. 'group B']	1	37	0	1	V	Invasive	3	4
1541	ARC25150.1	50S ribosomal protein L21 [Streptococcus sp. 'group B']	1	37	5.0598	1	V	Invasive	3	6
1542	ARC24388.1	PDZ domain-containing protein [Streptococcus sp. 'group B']	1	37	0	1	V	Invasive	3	3
1543	ARC24406.1	undecaprenyldiphospho-muramoylpentapeptide beta-N- acetylglucosaminyltransferase [Streptococcus sp. 'group B']	1	37	1.265	1	V	Invasive	3	3
1544	ARC24240.1	amino acid ABC transporter ATP-binding protein [Streptococcus sp. 'group B']	1	37	3.7949	1	V	Invasive	3	5
1545	AVH83484.1	Xaa-Pro dipeptidyl-peptidase [Streptococcus sp. 'group B']	1	37	1.265	1	V	Invasive	3	5
1546	ARC24812.1	O-sialoglycoprotein endopeptidase [Streptococcus sp. 'group B']	1	37	3.7949	1	V	Invasive	3	4
1547	ARC24402.1	rhodanese-like domain-containing protein [Streptococcus sp. 'group B']	1	37	5.0598	1	V	Invasive	3	4
1548	ARC25043.1	acetolactate synthase AlsS [Streptococcus sp. 'group B']	1	37	0	1	V	Invasive	3	3
1549	ARC24759.1	iron ABC transporter ATP-binding protein [Streptococcus sp. 'group B']	1	37	3.7949	1	V	Invasive	3	5
1550	ARC24156.1	DegV family protein [Streptococcus sp. 'group B']	1	37	0	1	V	Invasive	3	5
1551	ARC25009.1	branched-chain amino acid aminotransferase [Streptococcus sp. 'group B']	1	37	0	1	V	Invasive	3	4
1552	ARC24049.1	histidine phosphatase family protein [Streptococcus sp. 'group B']	1	37	0	1	V	Invasive	3	4
1553	ARC24895.1	peptide chain release factor 1 [Streptococcus sp. 'group B']	1	37	0	1	V	Invasive	3	3
1554	ARC24472.1	phage tail protein [Streptococcus sp. 'group B']	1	37	0	1	V	Invasive	3	2
1555	ARC23896.1	peptidase [Streptococcus sp. 'group B']	1	37	0	1	V	Invasive	3	2
1556	ARC24590.1	aminopeptidase P family protein [Streptococcus sp. 'group B']	1	37	2.5299	1	V	Invasive	3	6
1557	ARC24827.1	phosphate ABC transporter ATP-binding protein [Streptococcus sp. 'group B']	1	37	2.5299	1	V	Invasive	3	5
1558	ARC25132.1	PTS transporter subunit IIC [Streptococcus sp. 'group B']	1	37	2.5299	1	V	Invasive	3	4
1559	ARC24244.1	ammonia-dependent NAD(+) synthetase [Streptococcus sp. 'group B']	1	37	0	1	V	Invasive	3	4
1560	ARC24828.1	phosphate ABC transporter ATP-binding protein [Streptococcus sp. 'group B']	1	37	2.5299	1	V	Invasive	3	4
1561	AVH83415.1	ABC transporter permease [Streptococcus sp. 'group B']	1	37	2.5299	1	V	Invasive	3	4
1562	ARC24299.1	acetyl-CoA carboxylase carboxyltransferase subunit beta [Streptococcus sp. 'group B']	1	37	0	1	V	Invasive	3	4
1563	ARC24787.1	signal peptidase I [Streptococcus sp. 'group B']	1	37	5.0598	1	V	Invasive	3	5
1564	ARC25211.1	large conductance mechanosensitive channel protein MscL [Streptococcus sp. 'group B']	1	37	1.265	1	V	Invasive	3	4
1565	ARC24818.1	peptide ABC transporter substrate-binding protein [Streptococcus sp. 'group B']	1	37	13.915	1	V	Invasive	3	2
1566	ARC24432.1	DUF2140 domain-containing protein [Streptococcus sp. 'group B']	1	37	2.5299	1	V	Invasive	3	3
1567	ARC23956.1	arginine-ornithine antiporter [Streptococcus sp. 'group B']	1	37	6.3248	1	V	Invasive	3	5
1568	ARC24873.1	ABC transporter ATP-binding protein [Streptococcus sp. 'group B']	1	37	0	1	V	Invasive	3	4
1569	ARC25096.1	GTP-binding protein [Streptococcus sp. 'group B']	1	37	0	1	V	Invasive	3	4
1570	ARC24358.1	leucine-rich repeat domain-containing protein [Streptococcus sp. 'group B']	1	37	0	1	V	Invasive	3	3
1571	ARC24035.1	50S ribosomal protein L15 [Streptococcus sp. 'group B']	1	37	0	1	V	Invasive	3	4
1572	ARC24032.1	50S ribosomal protein L18 [Streptococcus sp. 'group B']	1	37	1.265	1	V	Invasive	3	4
1573	ARC25449.1	DUF1129 domain-containing protein [Streptococcus sp. 'group B']	1	37	1.265	1	V	Invasive	3	4
1574	ARC25566.1	LD-carboxypeptidase [Streptococcus sp. 'group B']	1	37	0	1	V	Invasive	3	4
1575	ARC24868.1	carbamoyl-phosphate synthase small subunit [Streptococcus sp. 'group B']	1	37	3.7949	1	V	Invasive	3	6
1576	ARC24347.1	UTP--glucose-1-phosphate uridylyltransferase [Streptococcus sp. 'group B']	1	37	1.265	1	V	Invasive	3	5
1577	ARC25583.1	PolC-type DNA polymerase III [Streptococcus sp. 'group B']	1	37	6.3248	1	V	Invasive	3	5
1578	AVH83410.1	aminoacyltransferase [Streptococcus sp. 'group B']	1	37	0	1	V	Invasive	3	4
1579	ARC24031.1	50S ribosomal protein L6 [Streptococcus sp. 'group B']	1	37	0	1	V	Invasive	3	4
1580	ARC24152.1	cysteine--tRNA ligase [Streptococcus sp. 'group B']	1	37	0	1	V	Invasive	3	3
1581	AVH83448.1	tyrosine-protein kinase CpsD [Streptococcus sp. 'group B']	1	37	1.265	1	V	Invasive	3	3
1582	ARC24318.1	hypothetical protein A6J68_03410 [Streptococcus sp. 'group B']	1	37	0	1	V	Invasive	3	2
1583	ARC24405.1	UDP-N-acetylmuramoyl-L-alanine--D-glutamate ligase [Streptococcus sp. 'group B']	1	37	0	1	V	Invasive	3	4
1584	ARC24591.1	catabolite control protein A [Streptococcus sp. 'group B']	1	37	0	1	V	Invasive	3	4
1585	ARC25037.1	ribonuclease J [Streptococcus sp. 'group B']	1	37	0	1	V	Invasive	3	4
1586	ARC24518.1	ABC transporter ATP-binding protein [Streptococcus sp. 'group B']	1	37	2.5299	1	V	Invasive	3	5
1587	ARC25718.1	amino acid ABC transporter substrate-binding protein [Streptococcus sp. 'group B']	1	37	3.7949	1	V	Invasive	3	5
1588	ARC25597.1	ABC transporter ATP-binding protein [Streptococcus sp. 'group B']	1	37	0	1	V	Invasive	3	4
1589	ARC25588.1	isoprenyl transferase [Streptococcus sp. 'group B']	1	37	6.3248	1	V	Invasive	3	5
1590	ARC24270.1	Cof-type HAD-IIB family hydrolase [Streptococcus sp. 'group B']	1	37	0	1	V	Invasive	3	4
1591	ARC24491.1	cell division ATP-binding protein FtsE [Streptococcus sp. 'group B']	1	37	0	1	V	Invasive	3	4
1592	ARC24693.1	class 1b ribonucleoside-diphosphate reductase subunit beta [Streptococcus sp. 'group B']	1	37	1.265	1	V	Invasive	3	5
1593	AVH83483.1	endonuclease MutS2 [Streptococcus sp. 'group B']	1	37	0	1	V	Invasive	3	4
1594	ARC25151.1	tRNA 4-thiouridine(8) synthase ThiI [Streptococcus sp. 'group B']	1	37	0	1	V	Invasive	3	4
1595	ARC25097.1	ATP-dependent Clp protease ATP-binding subunit ClpX [Streptococcus sp. 'group B']	1	37	0	1	V	Invasive	3	4
1596	ARC24717.1	hypothetical protein A6J68_05790 [Streptococcus sp. 'group B']	1	37	2.5299	1	V	Invasive	3	3
1597	ARC24147.1	30S ribosomal protein S15 [Streptococcus sp. 'group B']	1	37	0	1	V	Invasive	3	4
1598	ARC24215.1	peptidase [Streptococcus sp. 'group B']	1	37	0	1	V	Invasive	3	4
1599	ARC24064.1	alpha/beta hydrolase [Streptococcus sp. 'group B']	1	37	0	1	V	Invasive	3	3
1600	ARC24102.1	ABC transporter ATP-binding protein [Streptococcus sp. 'group B']	1	37	1.265	1	V	Invasive	3	4
1601	ARC24135.1	nickel ABC transporter substrate-binding protein [Streptococcus sp. 'group B']	1	37	2.5299	1	V	Invasive	3	4
1602	ARC25677.1	chromosomal replication initiator protein DnaA [Streptococcus sp. 'group B']	1	37	0	1	V	Invasive	3	4
1603	ARC23975.1	hypoxanthine-guanine phosphoribosyltransferase [Streptococcus sp. 'group B']	1	37	0	1	V	Invasive	3	4
1604	ARC24808.1	GMP synthase (glutamine-hydrolyzing) [Streptococcus sp. 'group B']	1	37	0	1	V	Invasive	3	3
1605	ARC24097.1	D-alanyl-D-alanine carboxypeptidase [Streptococcus sp. 'group B']	1	37	0	1	V	Invasive	3	3
1606	ARC25069.1	nitroreductase family protein [Streptococcus sp. 'group B']	1	37	0	1	V	Invasive	3	3
1607	ARC24908.1	phosphate acetyltransferase [Streptococcus sp. 'group B']	1	37	0	1	V	Invasive	3	4
1608	ARC25609.1	bifunctional (p)ppGpp synthetase/guanosine-3',5'-bis(diphosphate) 3'-pyrophosphohydrolase [Streptococcus sp. 'group B']	1	37	0	1	V	Invasive	3	4
1609	ARC25719.1	dihydroorotase [Streptococcus sp. 'group B']	1	37	0	1	V	Invasive	3	3
1610	ARC24408.1	cell division protein FtsA [Streptococcus sp. 'group B']	1	37	0	1	V	Invasive	3	4
1611	ARC25010.1	DNA topoisomerase IV subunit A [Streptococcus sp. 'group B']	1	37	0	1	V	Invasive	3	4
1612	ARC24740.1	F0F1 ATP synthase subunit delta [Streptococcus sp. 'group B']	1	37	3.7949	1	V	Invasive	3	5
1613	AVH83382.1	bifunctional lysylphosphatidylglycerol flippase/synthetase MprF [Streptococcus sp. 'group B']	1	37	1.265	1	V	Invasive	3	4
1614	ARC24021.1	50S ribosomal protein L22 [Streptococcus sp. 'group B']	1	37	0	1	V	Invasive	3	3
1615	ARC24484.1	aminoacyltransferase [Streptococcus sp. 'group B']	1	37	0	1	V	Invasive	3	3
1616	ARC24445.1	hypothetical protein A6J68_04220 [Streptococcus sp. 'group B']	1	37	0	1	V	Invasive	3	2
1617	ARC24229.1	ABC transporter ATP-binding protein [Streptococcus sp. 'group B']	1	37	2.5299	1	V	Invasive	3	5
1618	ARC25100.1	thymidylate synthase [Streptococcus sp. 'group B']	1	37	0	1	V	Invasive	3	4
1619	ARC24776.1	pneumococcal-type histidine triad protein [Streptococcus sp. 'group B']	1	37	7.5897	1	V	Invasive	3	4
1620	ARC25065.1	pullulanase [Streptococcus sp. 'group B']	1	37	0	1	V	Invasive	3	2
1621	ARC24537.1	hypothetical protein A6J68_04785 [Streptococcus sp. 'group B']	1	37	21.504	1	V	Invasive	3	1
1622	ARC24712.1	DNA polymerase III subunit gamma/tau [Streptococcus sp. 'group B']	1	37	1.265	1	V	Invasive	3	4
1623	ARC24633.1	HAD family hydrolase [Streptococcus sp. 'group B']	1	37	1.265	1	V	Invasive	3	4
1624	ARC24915.1	transcriptional regulator [Streptococcus sp. 'group B']	1	37	0	1	V	Invasive	3	4
1625	ARC24429.1	DNA repair protein RecN [Streptococcus sp. 'group B']	1	37	0	1	V	Invasive	3	3
1626	ARC24321.1	aminoglycoside phosphotransferase [Streptococcus sp. 'group B']	1	37	0	1	V	Invasive	3	4
1627	ARC24449.1	DNA primase [Streptococcus sp. 'group B']	1	37	0	1	V	Invasive	3	2
1628	ARC24975.1	UDP-N-acetylmuramate dehydrogenase [Streptococcus sp. 'group B']	1	37	1.265	1	V	Invasive	3	6
1629	ARC25463.1	hypothetical protein A6J68_10085 [Streptococcus sp. 'group B']	1	37	1.265	1	V	Invasive	3	5
1630	ARC24876.1	fibronectin-binding protein [Streptococcus sp. 'group B']	1	37	7.5897	1	V	Invasive	3	2
1631	ARC24233.1	16S rRNA (cytosine(1402)-N(4))-methyltransferase RsmH [Streptococcus sp. 'group B']	1	37	0	1	V	Invasive	3	3
1632	ARC25423.1	CHAP domain-containing protein [Streptococcus sp. 'group B']	1	37	0	1	V	Invasive	3	3
1633	ARC24319.1	ABC transporter ATP-binding protein [Streptococcus sp. 'group B']	1	37	1.265	1	V	Invasive	3	3
1634	ARC24300.1	acetyl-CoA carboxylase carboxyl transferase subunit alpha [Streptococcus sp. 'group B']	1	37	0	1	V	Invasive	3	4
1635	ARC24050.1	D-alanyl-D-alanine carboxypeptidase family protein [Streptococcus sp. 'group B']	1	37	2.5299	1	V	Invasive	3	4
1636	AVH83488.1	bifunctional glutamate--cysteine ligase GshA/glutathione synthetase GshB [Streptococcus sp. 'group B']	1	37	0	1	V	Invasive	3	4
1637	ARC24974.1	spermidine/putrescine import ATP-binding protein PotA [Streptococcus sp. 'group B']	1	37	0	1	V	Invasive	3	4
1638	ARC25520.1	D-alanyl-lipoteichoic acid biosynthesis protein DltB [Streptococcus sp. 'group B']	1	37	1.265	1	V	Invasive	3	4
1639	ARC25511.1	16S rRNA (adenine(1518)-N(6)/adenine(1519)-N(6))-dimethyltransferase RsmA [Streptococcus sp. 'group B']	1	37	0	1	V	Invasive	3	2
1640	ARC25330.1	ATP-dependent Clp protease proteolytic subunit [Streptococcus sp. 'group B']	1	37	0	1	V	Invasive	3	4
1641	ARC24801.1	NADH oxidase [Streptococcus sp. 'group B']	1	37	0	1	V	Invasive	3	4
1642	ARC24407.1	cell division protein FtsQ [Streptococcus sp. 'group B']	1	37	1.265	1	V	Invasive	3	3
1643	ARC25283.1	cell division protein FtsK [Streptococcus sp. 'group B']	1	37	2.5299	1	V	Invasive	3	3
1644	ARC25286.1	metal ABC transporter ATP-binding protein [Streptococcus sp. 'group B']	1	37	0	1	V	Invasive	3	3
1645	ARC25186.1	HlyC/CorC family transporter [Streptococcus sp. 'group B']	1	37	0	1	V	Invasive	3	3
1646	ARC25070.1	glycerophosphodiester phosphodiesterase [Streptococcus sp. 'group B']	1	37	0	1	V	Invasive	3	3
1647	ARC25610.1	bifunctional 2',3'-cyclic-nucleotide 2'-phosphodiesterase/3'-nucleotidase [Streptococcus sp. 'group B']	1	37	2.5299	1	V	Invasive	3	3
1648	ARC24903.1	xanthine phosphoribosyltransferase [Streptococcus sp. 'group B']	1	37	0	1	V	Invasive	3	2
1649	ARC24367.1	YSIRK signal domain/LPXTG anchor domain surface protein [Streptococcus sp. 'group B']	1	37	0	1	V	Invasive	3	2
1650	ARC24290.1	ketoacyl-ACP synthase III [Streptococcus sp. 'group B']	1	37	0	1	V	Invasive	3	4
1651	ARC25202.1	2-C-methyl-D-erythritol 4-phosphate cytidylyltransferase [Streptococcus sp. 'group B']	1	37	0	1	V	Invasive	3	3
1652	ARC24732.1	DNA ligase (NAD(+)) LigA [Streptococcus sp. 'group B']	1	37	0	1	V	Invasive	3	3
1653	ARC24598.1	peptidase [Streptococcus sp. 'group B']	1	37	3.7949	1	V	Invasive	3	3
1654	ARC25529.1	glycine betaine/L-proline ABC transporter ATP-binding protein [Streptococcus sp. 'group B']	1	37	0	1	V	Invasive	3	2
1655	ARC24469.1	hypothetical protein A6J68_04350 [Streptococcus sp. 'group B']	1	37	0	1	V	Invasive	3	2
1656	ARC25195.1	hypothetical protein A6J68_08565 [Streptococcus sp. 'group B']	1	37	0	1	V	Invasive	3	2
1657	ARC23853.1	ABC transporter ATP-binding protein [Streptococcus sp. 'group B']	1	37	2.5299	1	V	Invasive	3	4
1658	ARC23874.1	DNA mismatch repair protein MutS [Streptococcus sp. 'group B']	1	37	0	1	V	Invasive	3	4
1659	ARC24289.1	transcriptional regulator [Streptococcus sp. 'group B']	1	37	0	1	V	Invasive	3	4
1660	ARC23937.1	L-serine ammonia-lyase, iron-sulfur-dependent, subunit beta [Streptococcus sp. 'group B']	1	37	0	1	V	Invasive	3	4
1661	ARC24545.1	serine hydrolase [Streptococcus sp. 'group B']	1	37	0	1	V	Invasive	3	3
1662	ARC25334.1	APC family permease [Streptococcus sp. 'group B']	1	37	0	1	V	Invasive	3	3
1663	ARC23871.1	DNA mismatch repair endonuclease MutL [Streptococcus sp. 'group B']	1	37	0	1	V	Invasive	3	3
1664	ARC25122.1	ABC transporter ATP-binding protein [Streptococcus sp. 'group B']	1	37	0	1	V	Invasive	3	3
1665	ARC24608.1	chromosome segregation protein SMC [Streptococcus sp. 'group B']	1	37	0	1	V	Invasive	3	3
1666	ARC25129.1	1-phosphofructokinase [Streptococcus sp. 'group B']	1	37	0	1	V	Invasive	3	3
1667	ARC25244.1	amino acid permease [Streptococcus sp. 'group B']	1	37	0	1	V	Invasive	3	3
1668	ARC25144.1	bifunctional pyrimidine operon transcriptional regulator/uracil phosphoribosyltransferase [Streptococcus sp. 'group B']	1	37	0	1	V	Invasive	3	4
1669	ARC24830.1	phosphate ABC transporter permease subunit PstC [Streptococcus sp. 'group B']	1	37	2.5299	1	V	Invasive	3	3
1670	ARC24851.1	ribosome biogenesis GTPase YlqF [Streptococcus sp. 'group B']	1	37	0	1	V	Invasive	3	3
1671	ARC24621.1	YtxH domain-containing protein [Streptococcus sp. 'group B']	1	37	0	1	V	Invasive	3	3
1672	ARC24026.1	50S ribosomal protein L14 [Streptococcus sp. 'group B']	1	37	0	1	V	Invasive	3	4
1673	ARC25551.1	PTS sugar transporter subunit IIC [Streptococcus sp. 'group B']	1	37	2.5299	1	V	Invasive	3	4
1674	ARC25363.1	primosomal protein DnaI [Streptococcus sp. 'group B']	1	37	0	1	V	Invasive	3	3
1675	ARC25041.1	DUF814 domain-containing protein [Streptococcus sp. 'group B']	1	37	0	1	V	Invasive	3	3
1676	ARC24011.1	acyltransferase [Streptococcus sp. 'group B']	1	37	0	1	V	Invasive	3	3
1677	ARC23941.1	energy-coupling factor transporter ATPase [Streptococcus sp. 'group B']	1	37	0	1	V	Invasive	3	3
1678	ARC24430.1	DegV family protein [Streptococcus sp. 'group B']	1	37	0	1	V	Invasive	3	3
1679	ARC24744.1	F0F1 ATP synthase subunit epsilon [Streptococcus sp. 'group B']	1	37	0	1	V	Invasive	3	3
1680	ARC24461.1	hypothetical protein A6J68_04310 [Streptococcus sp. 'group B']	1	37	0	1	V	Invasive	3	2
1681	ARC24671.1	serine hydrolase [Streptococcus sp. 'group B']	1	37	0	1	V	Invasive	3	4
1682	ARC23936.1	tRNA 2-thiouridine(34) synthase MnmA [Streptococcus sp. 'group B']	1	37	0	1	V	Invasive	3	3
1683	ARC24870.1	orotate phosphoribosyltransferase [Streptococcus sp. 'group B']	1	37	0	1	V	Invasive	3	3
1684	ARC24971.1	spermidine/putrescine ABC transporter substrate-binding protein [Streptococcus sp. 'group B']	1	37	0	1	V	Invasive	3	3
1685	ARC25152.1	cysteine desulfurase [Streptococcus sp. 'group B']	1	37	0	1	V	Invasive	3	2
1686	ARC25055.1	adenine phosphoribosyltransferase [Streptococcus sp. 'group B']	1	37	0	1	V	Invasive	3	3
1687	ARC25174.1	LysM domain-containing protein [Streptococcus sp. 'group B']	1	37	0	1	V	Invasive	3	2
1688	ARC23933.1	DHH family phosphoesterase [Streptococcus sp. 'group B']	1	37	0	1	V	Invasive	3	3
1689	ARC24478.1	abortive phage resistance protein [Streptococcus sp. 'group B']	1	37	0	1	V	Invasive	3	4
1690	ARC25006.1	DUF3862 domain-containing protein [Streptococcus sp. 'group B']	1	37	2.5299	1	V	Invasive	3	4
1691	ARC23968.1	transcription-repair coupling factor [Streptococcus sp. 'group B']	1	37	0	1	V	Invasive	3	2
1692	ARC25060.1	ribonuclease Z [Streptococcus sp. 'group B']	1	37	0	1	V	Invasive	3	3
1693	ARC25372.1	TrkA family potassium uptake protein [Streptococcus sp. 'group B']	1	37	0	1	V	Invasive	3	4
1694	ARC25737.1	16S rRNA (cytidine(1402)-2'-O)-methyltransferase [Streptococcus sp. 'group B']	1	37	0	1	V	Invasive	3	4
1695	ARC24051.1	N-acetylmuramoyl-L-alanine amidase [Streptococcus sp. 'group B']	1	37	0	1	V	Invasive	3	4
1696	ARC25406.1	ribosome biogenesis GTPase YqeH [Streptococcus sp. 'group B']	1	37	0	1	V	Invasive	3	3
1697	ARC24154.1	23S rRNA (guanosine(2251)-2'-O)-methyltransferase RlmB [Streptococcus sp. 'group B']	1	37	0	1	V	Invasive	3	3
1698	ARC24594.1	glycosyltransferase family 4 protein [Streptococcus sp. 'group B']	1	37	0	1	V	Invasive	3	3
1699	ARC25194.1	cell surface protein [Streptococcus sp. 'group B']	1	37	0	1	V	Invasive	3	2
1700	ARC24464.1	hypothetical protein A6J68_04325 [Streptococcus sp. 'group B']	1	37	0	1	V	Invasive	3	2
1701	ARC25700.1	23S rRNA (adenine(2503)-C(2))-methyltransferase RlmN [Streptococcus sp. 'group B']	1	37	0	1	V	Invasive	3	3
1702	ARC25015.1	acylneuraminate cytidylyltransferase [Streptococcus sp. 'group B']	1	37	0	1	V	Invasive	3	2
1703	ARC25067.1	uracil-DNA glycosylase [Streptococcus sp. 'group B']	1	37	0	1	V	Invasive	3	2
1704	ARC24477.1	CHAP domain-containing protein [Streptococcus sp. 'group B']	1	37	0	1	V	Invasive	3	3
1705	ARC24802.1	L-lactate dehydrogenase [Streptococcus sp. 'group B']	1	37	2.5299	1	V	Invasive	3	5
1706	ARC24763.1	Mur ligase family protein [Streptococcus sp. 'group B']	1	37	0	1	V	Invasive	3	4
1707	ARC24286.1	aspartate kinase [Streptococcus sp. 'group B']	1	37	0	1	V	Invasive	3	4
1708	ARC24083.1	L-lactate dehydrogenase [Streptococcus sp. 'group B']	1	37	0	1	V	Invasive	3	4
1709	ARC24281.1	cysteine synthase A [Streptococcus sp. 'group B']	1	37	0	1	V	Invasive	3	3
1710	ARC25179.1	UDP-N-acetylmuramoyl-L-alanyl-D-glutamate--L-lysine ligase [Streptococcus sp. 'group B']	1	37	0	1	V	Invasive	3	3
1711	ARC24749.1	phenylalanine--tRNA ligase subunit alpha [Streptococcus sp. 'group B']	1	37	0	1	V	Invasive	3	3
1712	ARC24670.1	GntP family permease [Streptococcus sp. 'group B']	1	37	0	1	V	Invasive	3	3
1713	ARC23965.1	DNA polymerase III subunit beta [Streptococcus sp. 'group B']	1	37	0	1	V	Invasive	3	2
1714	ARC25051.1	glucose-1-phosphate thymidylyltransferase [Streptococcus sp. 'group B']	1	37	0	1	V	Invasive	3	3
1715	ARC25210.1	RNA polymerase sigma factor RpoD [Streptococcus sp. 'group B']	1	37	0	1	V	Invasive	3	3
1716	ARC24559.1	cylI protein [Streptococcus sp. 'group B']	1	37	0	1	V	Invasive	3	3
1717	ARC24120.2	CPBP family intramembrane metalloprotease [Streptococcus sp. 'group B']	1	37	1.265	1	V	Invasive	3	4
1718	ARC25241.1	NAD(P)H-dependent oxidoreductase [Streptococcus sp. 'group B']	1	37	0	1	V	Invasive	3	4
1719	ARC23943.1	CDP-diacylglycerol--glycerol-3-phosphate 3-phosphatidyltransferase [Streptococcus sp. 'group B']	1	37	1.265	1	V	Invasive	3	4
1720	ARC24506.1	zinc ABC transporter substrate-binding protein AdcA [Streptococcus sp. 'group B']	1	37	3.7949	1	V	Invasive	3	3
1721	ARC25176.1	EbsA protein [Streptococcus sp. 'group B']	1	37	0	1	V	Invasive	3	3
1722	ARC24483.1	dihydroorotate oxidase [Streptococcus sp. 'group B']	1	37	0	1	V	Invasive	3	3
1723	ARC24860.1	hypothetical protein A6J68_06620 [Streptococcus sp. 'group B']	1	37	0	1	V	Invasive	3	2
1724	ARC24439.1	hypothetical protein A6J68_04185 [Streptococcus sp. 'group B']	1	37	0	1	V	Invasive	3	2
1725	ARC25321.1	thymidylate kinase [Streptococcus sp. 'group B']	1	37	0	1	V	Invasive	3	4
1726	ARC25062.1	GTPase HflX [Streptococcus sp. 'group B']	1	37	0	1	V	Invasive	3	4
1727	ARC25214.1	amino acid ABC transporter substrate-binding protein [Streptococcus sp. 'group B']	1	37	2.5299	1	V	Invasive	3	3
1728	ARC24251.1	class I SAM-dependent RNA methyltransferase [Streptococcus sp. 'group B']	1	37	0	1	V	Invasive	3	3
1729	ARC25639.1	50S ribosomal protein L11 methyltransferase [Streptococcus sp. 'group B']	1	37	0	1	V	Invasive	3	3
1730	ARC25450.1	magnesium transporter CorA family protein [Streptococcus sp. 'group B']	1	37	0	1	V	Invasive	3	3
1731	ARC25729.1	DeoR/GlpR transcriptional regulator [Streptococcus sp. 'group B']	1	37	0	1	V	Invasive	3	2
1732	ARC24236.1	phospho-N-acetylmuramoyl-pentapeptide-transferase [Streptococcus sp. 'group B']	1	37	1.265	1	V	Invasive	3	3
1733	ARC24809.1	GntR family transcriptional regulator [Streptococcus sp. 'group B']	1	37	0	1	V	Invasive	3	3
1734	ARC24810.1	FADH(2)-oxidizing methylenetetrahydrofolate--tRNA-(uracil(54)-C(5))-methyltransferase TrmFO [Streptococcus sp. 'group B']	1	37	0	1	V	Invasive	3	2
1735	ARC24731.1	queuosine transporter QueT [Streptococcus sp. 'group B']	1	37	3.7949	1	V	Invasive	3	2
1736	ARC25630.1	PTS glucose/maltose transporter subunit IIBCA [Streptococcus sp. 'group B']	1	37	5.0598	1	V	Invasive	3	2
1737	ARC25180.1	ABC transporter ATP-binding protein [Streptococcus sp. 'group B']	1	37	0	1	V	Invasive	3	2
1738	ARC25404.1	nicotinate-nucleotide adenylyltransferase [Streptococcus sp. 'group B']	1	37	0	1	V	Invasive	3	4
1739	ARC24658.1	1-acyl-sn-glycerol-3-phosphate acyltransferase [Streptococcus sp. 'group B']	1	37	0	1	V	Invasive	3	3
1740	ARC25001.1	uracil permease [Streptococcus sp. 'group B']	1	37	5.0598	1	V	Invasive	3	3
1741	ARC24765.1	YbbR-like domain-containing protein [Streptococcus sp. 'group B']	1	37	1.265	1	V	Invasive	3	3
1742	ARC23948.1	sugar transporter [Streptococcus sp. 'group B']	1	37	0	1	V	Invasive	3	3
1743	ARC24101.1	ABC transporter permease [Streptococcus sp. 'group B']	1	37	2.5299	1	V	Invasive	3	4
1744	ARC24060.1	mechanosensitive ion channel family protein [Streptococcus sp. 'group B']	1	37	0	1	V	Invasive	3	3
1745	ARC24315.1	LytR family transcriptional regulator [Streptococcus sp. 'group B']	1	37	0	1	V	Invasive	3	3
1746	ARC24792.1	amino acid ABC transporter ATP-binding protein [Streptococcus sp. 'group B']	1	37	0	1	V	Invasive	3	3
1747	ARC24100.1	ABC transporter permease [Streptococcus sp. 'group B']	1	37	0	1	V	Invasive	3	2
1748	ARC25102.1	diacylglycerol kinase family lipid kinase [Streptococcus sp. 'group B']	1	37	3.7949	1	V	Invasive	3	5
1749	ARC24877.1	formate--tetrahydrofolate ligase [Streptococcus sp. 'group B']	1	37	0	1	V	Invasive	3	4
1750	ARC25427.1	mannose-6-phosphate isomerase, class I [Streptococcus sp. 'group B']	1	37	0	1	V	Invasive	3	4
1751	ARC24714.1	bifunctional biotin--[acetyl-CoA-carboxylase] synthetase/biotin operon repressor [Streptococcus sp. 'group B']	1	37	0	1	V	Invasive	3	3
1752	ARC25475.1	thiol reductant ABC exporter subunit CydC [Streptococcus sp. 'group B']	1	37	0	1	V	Invasive	3	3
1753	AVH83419.1	LytR family transcriptional regulator [Streptococcus sp. 'group B']	1	37	1.265	1	V	Invasive	3	3
1754	ARC24344.1	5-formyltetrahydrofolate cyclo-ligase [Streptococcus sp. 'group B']	1	37	0	1	V	Invasive	3	3
1755	ARC24023.1	50S ribosomal protein L16 [Streptococcus sp. 'group B']	1	37	0	1	V	Invasive	3	1
1756	ARC24495.1	3-oxoacyl-ACP reductase [Streptococcus sp. 'group B']	1	37	0	1	V	Invasive	3	1
1757	ARC24424.1	exodeoxyribonuclease VII large subunit [Streptococcus sp. 'group B']	1	37	0	1	V	Invasive	3	2
1758	ARC24756.1	ABC transporter ATP-binding protein [Streptococcus sp. 'group B']	1	37	0	1	V	Invasive	3	2
1759	ARC24620.1	DUF948 domain-containing protein [Streptococcus sp. 'group B']	1	37	1.265	1	V	Invasive	3	3
1760	AVH83489.1	hypothetical protein A6J68_10580 [Streptococcus sp. 'group B']	1	37	0	1	V	Invasive	3	3
1761	ARC24096.1	Fe-S cluster assembly protein SufB [Streptococcus sp. 'group B']	1	37	0	1	V	Invasive	3	3
1762	ARC24208.1	hypothetical protein A6J68_02805 [Streptococcus sp. 'group B']	1	37	0	1	V	Invasive	3	2
1763	ARC24654.1	hypothetical protein A6J68_05445 [Streptococcus sp. 'group B']	1	37	0	1	V	Invasive	3	2
1764	ARC24029.1	30S ribosomal protein S14 type Z [Streptococcus sp. 'group B']	1	37	0	1	V	Invasive	3	2
1765	ARC25385.1	YebC/PmpR family DNA-binding transcriptional regulator [Streptococcus sp. 'group B']	1	37	0	1	V	Invasive	3	1
1766	ARC25731.1	DNA primase [Streptococcus sp. 'group B']	1	37	0	1	V	Invasive	3	2
1767	ARC25219.1	4-alpha-glucanotransferase [Streptococcus sp. 'group B']	1	37	0	1	V	Invasive	3	3
1768	ARC25247.1	preprotein translocase subunit SecG [Streptococcus sp. 'group B']	1	37	0	1	V	Invasive	3	4
1769	AVH83386.1	YitT family protein [Streptococcus sp. 'group B']	1	37	0	1	V	Invasive	3	3
1770	ARC24879.1	deacetylase SIR2 [Streptococcus sp. 'group B']	1	37	0	1	V	Invasive	3	3
1771	ARC25204.1	DUF2304 domain-containing protein [Streptococcus sp. 'group B']	1	37	0	1	V	Invasive	3	3
1772	ARC24384.1	bacteriocin transport accessory protein [Streptococcus sp. 'group B']	1	37	1.265	1	V	Invasive	3	3
1773	ARC25203.1	LicD family protein [Streptococcus sp. 'group B']	1	37	2.5299	1	V	Invasive	3	2
1774	ARC25416.1	GTP-sensing pleiotropic transcriptional regulator CodY [Streptococcus sp. 'group B']	1	37	0	1	V	Invasive	3	3
1775	ARC24551.1	CylD [Streptococcus sp. 'group B']	1	37	0	1	V	Invasive	3	2
1776	ARC25025.1	sugar transferase [Streptococcus sp. 'group B']	1	37	1.265	1	V	Invasive	3	2
1777	ARC24531.1	23S rRNA (uracil(1939)-C(5))-methyltransferase RlmD [Streptococcus sp. 'group B']	1	37	0	1	V	Invasive	3	3
1778	ARC24471.1	phage tail protein [Streptococcus sp. 'group B']	1	37	0	1	V	Invasive	3	2
1779	ARC24861.1	type VII secretion protein EssB [Streptococcus sp. 'group B']	1	37	0	1	V	Invasive	3	2
1780	ARC24312.1	NCS2 family permease [Streptococcus sp. 'group B']	1	37	0	1	V	Invasive	3	2
1781	AVH83401.1	sensor histidine kinase [Streptococcus sp. 'group B']	1	37	1.265	1	V	Invasive	3	4
1782	ARC25371.1	ribosomal RNA small subunit methyltransferase G [Streptococcus sp. 'group B']	1	37	0	1	V	Invasive	3	3
1783	ARC25282.1	aminodeoxychorismate synthase, component I [Streptococcus sp. 'group B']	1	37	0	1	V	Invasive	3	2
1784	ARC24322.1	tRNA (guanosine(46)-N7)-methyltransferase TrmB [Streptococcus sp. 'group B']	1	37	0	1	V	Invasive	3	2
1785	ARC24600.1	amino acid ABC transporter permease [Streptococcus sp. 'group B']	1	37	0	1	V	Invasive	3	3
1786	ARC24456.1	terminase small subunit [Streptococcus sp. 'group B']	1	37	0	1	V	Invasive	3	2
1787	ARC23837.1	glycosyl hydrolase family 8 [Streptococcus sp. 'group B']	1	37	0	1	V	Invasive	3	2
1788	ARC24349.1	protein jag [Streptococcus sp. 'group B']	1	37	0	1	V	Invasive	3	1
1789	ARC25345.1	hypothetical protein A6J68_09445 [Streptococcus sp. 'group B']	1	37	2.5299	1	V	Invasive	3	3
1790	ARC24499.1	ECF transporter S component [Streptococcus sp. 'group B']	1	37	0	1	V	Invasive	3	1
1791	ARC24575.1	iron export ABC transporter permease subunit FetB [Streptococcus sp. 'group B']	1	37	1.265	1	V	Invasive	3	3
1792	ARC25224.1	MFS transporter [Streptococcus sp. 'group B']	1	37	2.5299	1	V	Invasive	3	3
1793	ARC24641.1	FtsW/RodA/SpoVE family cell cycle protein [Streptococcus sp. 'group B']	1	37	0	1	V	Invasive	3	3
1794	ARC25073.1	phage tail protein [Streptococcus sp. 'group B']	1	37	0	1	V	Invasive	3	2
1795	ARC24219.1	FMN-dependent NADH-azoreductase [Streptococcus sp. 'group B']	1	37	0	1	V	Invasive	3	3
1796	ARC24410.1	YggS family pyridoxal phosphate-dependent enzyme [Streptococcus sp. 'group B']	1	37	0	1	V	Invasive	3	3
1797	ARC24317.1	HIT family protein [Streptococcus sp. 'group B']	1	37	0	1	V	Invasive	3	2
1798	ARC24791.1	amino acid ABC transporter permease [Streptococcus sp. 'group B']	1	37	1.265	1	V	Invasive	3	3
1799	ARC23806.1	DUF1310 domain-containing protein [Streptococcus sp. 'group B']	1	37	1.265	1	V	Invasive	3	2
1800	AVH83444.1	polysaccharide deacetylase family protein [Streptococcus sp. 'group B']	1	37	2.5299	1	V	Invasive	3	2
1801	ARC24904.1	GMP reductase [Streptococcus sp. 'group B']	1	37	0	1	V	Invasive	3	1
1802	ARC25020.1	capsular biosynthesis protein [Streptococcus sp. 'group B']	1	37	0	1	V	Invasive	3	2
1803	ARC23884.1	cadmium transporter [Streptococcus sp. 'group B']	1	37	1.265	1	V	Invasive	3	3
1804	ARC24273.1	DeoR/GlpR transcriptional regulator [Streptococcus sp. 'group B']	1	37	0	1	V	Invasive	3	3
1805	ARC25685.1	DUF2207 domain-containing protein [Streptococcus sp. 'group B']	1	37	0	1	V	Invasive	3	2
1806	ARC24504.1	DNA-binding protein WhiA [Streptococcus sp. 'group B']	1	37	0	1	V	Invasive	3	3
1807	ARC24053.1	molecular chaperone DnaK [Streptococcus sp. 'group B']	1	37	0	1	V	Invasive	3	2
1808	ARC25523.1	two-component sensor histidine kinase [Streptococcus sp. 'group B']	1	37	0	1	V	Invasive	3	2
1809	ARC24836.1	bifunctional riboflavin kinase/FAD synthetase [Streptococcus sp. 'group B']	1	37	0	1	V	Invasive	3	2
1810	ARC25105.1	type 2 isopentenyl-diphosphate Delta-isomerase [Streptococcus sp. 'group B']	1	37	0	1	V	Invasive	3	2
1811	ARC24366.1	YSIRK-targeted surface antigen transcriptional regulator [Streptococcus sp. 'group B']	1	37	0	1	V	Invasive	3	1
1812	ARC25139.1	permease [Streptococcus sp. 'group B']	1	37	0	1	V	Invasive	3	1
1813	ARC25430.1	sucrose-6-phosphate hydrolase [Streptococcus sp. 'group B']	1	37	0	1	V	Invasive	3	2
1814	ARC24900.1	NAD(P)H-dependent oxidoreductase [Streptococcus sp. 'group B']	1	37	0	1	V	Invasive	3	1
1815	ARC25087.1	DNA (cytosine-5-)-methyltransferase [Streptococcus sp. 'group B']	1	37	0	1	V	Invasive	3	2
1816	ARC24007.1	XRE family transcriptional regulator [Streptococcus sp. 'group B']	1	37	0	1	V	Invasive	3	1
1817	ARC24140.1	PTS trehalose transporter subunit IIBC [Streptococcus sp. 'group B']	1	37	0	1	V	Invasive	3	1
1818	ARC24799.1	ABC transporter permease [Streptococcus sp. 'group B']	1	37	1.265	1	V	Invasive	3	4
1819	ARC25198.1	flippase [Streptococcus sp. 'group B']	1	37	1.265	1	V	Invasive	3	2
1820	ARC25017.1	UDP-N-acetylglucosamine 2-epimerase (hydrolyzing) [Streptococcus sp. 'group B']	1	37	0	1	V	Invasive	3	3
1821	ARC24829.1	phosphate ABC transporter permease PtsA [Streptococcus sp. 'group B']	1	37	1.265	1	V	Invasive	3	3
1822	AVH83462.1	manganese-dependent inorganic pyrophosphatase [Streptococcus sp. 'group B']	1	37	0	1	V	Invasive	3	2
1823	ARC24503.1	YvcK family protein [Streptococcus sp. 'group B']	1	37	0	1	V	Invasive	3	2
1824	ARC25548.1	hypothetical protein A6J68_10550 [Streptococcus sp. 'group B']	1	37	0	1	V	Invasive	3	3
1825	ARC25720.1	cardiolipin synthase [Streptococcus sp. 'group B']	1	37	0	1	V	Invasive	3	2
1826	ARC24230.1	ABC transporter permease [Streptococcus sp. 'group B']	1	37	0	1	V	Invasive	3	2
1827	ARC25490.1	aminotransferase class V-fold PLP-dependent enzyme [Streptococcus sp. 'group B']	1	37	0	1	V	Invasive	3	3
1828	ARC24878.1	lipoate--protein ligase [Streptococcus sp. 'group B']	1	37	0	1	V	Invasive	3	1
1829	ARC25218.1	glycogen/starch/alpha-glucan family phosphorylase [Streptococcus sp. 'group B']	1	37	0	1	V	Invasive	3	1
1830	ARC24973.1	ABC transporter permease [Streptococcus sp. 'group B']	1	37	0	1	V	Invasive	3	1
1831	ARC24005.1	hypothetical protein A6J68_01440 [Streptococcus sp. 'group B']	1	37	0	1	V	Invasive	3	2
1832	ARC25107.1	diphosphomevalonate decarboxylase [Streptococcus sp. 'group B']	1	37	0	1	V	Invasive	3	1
1833	ARC25312.1	exodeoxyribonuclease [Streptococcus sp. 'group B']	1	37	0	1	V	Invasive	3	1
1834	ARC24141.1	alpha,alpha-phosphotrehalase [Streptococcus sp. 'group B']	1	37	0	1	V	Invasive	3	1
1835	ARC24497.1	pyridoxal phosphate-dependent aminotransferase [Streptococcus sp. 'group B']	1	37	0	1	V	Invasive	3	2
1836	ARC24393.1	ABC transporter ATP-binding protein [Streptococcus sp. 'group B']	1	37	0	1	V	Invasive	3	3
1837	ARC24517.1	ABC transporter permease [Streptococcus sp. 'group B']	1	37	0	1	V	Invasive	3	2
1838	ARC25343.1	non-canonical purine NTP pyrophosphatase [Streptococcus sp. 'group B']	1	37	0	1	V	Invasive	3	1
1839	ARC25675.1	hypothetical protein A6J68_00435 [Streptococcus sp. 'group B']	1	37	1.265	1	V	Invasive	3	1
1840	ARC25131.1	2-dehydropantoate 2-reductase [Streptococcus sp. 'group B']	1	37	0	1	V	Invasive	3	2
1841	ARC24852.1	L,D-transpeptidase [Streptococcus sp. 'group B']	1	37	0	1	V	Invasive	3	2
1842	ARC24392.1	multidrug ABC transporter permease/ATP-binding protein [Streptococcus sp. 'group B']	1	37	0	1	V	Invasive	3	1
1843	ARC25377.2	branched-chain amino acid transport system II carrier protein [Streptococcus sp. 'group B']	1	37	2.5299	1	V	Invasive	3	1
1844	ARC23904.1	glycine/betaine ABC transporter permease [Streptococcus sp. 'group B']	1	37	0	1	V	Invasive	3	2
1845	ARC25369.1	zinc metalloprotease HtpX [Streptococcus sp. 'group B']	1	37	1.265	1	V	Invasive	3	2
1846	AVH83459.1	DUF1836 domain-containing protein [Streptococcus sp. 'group B']	1	37	0	1	V	Invasive	3	3
1847	ARC25328.1	branched-chain amino acid ABC transporter substrate-binding protein [Streptococcus sp. 'group B']	1	37	0	1	V	Invasive	3	2
1848	ARC25587.1	phosphatidate cytidylyltransferase [Streptococcus sp. 'group B']	1	37	0	1	V	Invasive	3	1
1849	ARC24521.1	rod shape-determining protein RodA [Streptococcus sp. 'group B']	1	37	0	1	V	Invasive	3	2
1850	ARC25361.1	RNA helicase [Streptococcus sp. 'group B']	1	37	0	1	V	Invasive	3	2
1851	ARC24764.1	TIGR00159 family protein [Streptococcus sp. 'group B']	1	37	0	1	V	Invasive	3	2
1852	ARC24265.1	16S rRNA (cytosine(967)-C(5))-methyltransferase RsmB [Streptococcus sp. 'group B']	1	37	0	1	V	Invasive	3	1
1853	ARC25506.1	DNA recombination protein RmuC [Streptococcus sp. 'group B']	1	37	0	1	V	Invasive	3	2
1854	ARC24309.1	Cof-type HAD-IIB family hydrolase [Streptococcus sp. 'group B']	1	37	0	1	V	Invasive	3	2
1855	ARC25140.1	ABC transporter ATP-binding protein [Streptococcus sp. 'group B']	1	37	0	1	V	Invasive	3	2
1856	ARC24728.1	methionine aminopeptidase [Streptococcus sp. 'group B']	1	37	0	1	V	Invasive	3	1
1857	ARC24505.1	dipeptidase [Streptococcus sp. 'group B']	1	37	0	1	V	Invasive	3	1
1858	ARC24766.1	phosphoglucosamine mutase [Streptococcus sp. 'group B']	1	37	0	1	V	Invasive	3	1
1859	ARC24563.1	peptidase S8 [Streptococcus sp. 'group B']	1	37	3.7949	1	V	Invasive	3	1
1860	ARC25290.1	hypothetical protein A6J68_09135 [Streptococcus sp. 'group B']	1	37	0	1	V	Invasive	3	2
1861	ARC24729.1	YihY/virulence factor BrkB family protein [Streptococcus sp. 'group B']	1	37	0	1	V	Invasive	3	3
1862	ARC24457.1	PBSX family phage terminase large subunit [Streptococcus sp. 'group B']	1	37	0	1	V	Invasive	3	2
1863	ARC25021.1	glycosyltransferase family 2 protein [Streptococcus sp. 'group B']	1	37	0	1	V	Invasive	3	2
1864	ARC24612.1	TIGR03943 family protein [Streptococcus sp. 'group B']	1	37	0	1	V	Invasive	3	1
1865	ARC23931.1	replicative DNA helicase [Streptococcus sp. 'group B']	1	37	0	1	V	Invasive	3	1
1866	ARC24555.1	ABC transporter ATP-binding protein [Streptococcus sp. 'group B']	1	37	0	1	V	Invasive	3	1
1867	ARC23883.1	50S ribosomal protein L33 [Streptococcus sp. 'group B']	1	37	0	1	V	Invasive	3	2
1868	ARC25347.1	transcription repressor NadR [Streptococcus sp. 'group B']	1	37	0	1	V	Invasive	3	3
1869	ARC24263.1	primosomal protein N' [Streptococcus sp. 'group B']	1	37	0	1	V	Invasive	3	1
1870	ARC25702.1	aminoacyltransferase [Streptococcus sp. 'group B']	1	37	0	1	V	Invasive	3	1
1871	ARC25355.1	amidase [Streptococcus sp. 'group B']	1	37	0	1	V	Invasive	3	1
1872	ARC24218.1	glycine--tRNA ligase subunit alpha [Streptococcus sp. 'group B']	1	37	0	1	V	Invasive	3	1
1873	ARC25445.1	aminopeptidase P family protein [Streptococcus sp. 'group B']	1	37	0	1	V	Invasive	3	1
1874	ARC23964.1	ParB/RepB/Spo0J family partition protein [Streptococcus sp. 'group B']	1	37	0	1	V	Invasive	3	1
1875	ARC24411.1	cell division protein SepF [Streptococcus sp. 'group B']	1	37	0	1	V	Invasive	3	2
1876	ARC24623.1	U32 family peptidase [Streptococcus sp. 'group B']	1	37	0	1	V	Invasive	3	1
1877	ARC24467.1	hypothetical protein A6J68_04340 [Streptococcus sp. 'group B']	1	37	0	1	V	Invasive	3	1
1878	ARC24105.1	metal ABC transporter ATP-binding protein [Streptococcus sp. 'group B']	1	37	0	1	V	Invasive	3	1
1879	ARC25606.1	DeoR/GlpR transcriptional regulator [Streptococcus sp. 'group B']	1	37	0	1	V	Invasive	3	1
1880	ARC24610.1	Cof-type HAD-IIB family hydrolase [Streptococcus sp. 'group B']	1	37	0	1	V	Invasive	3	1
1881	ARC24091.1	undecaprenyl/decaprenyl-phosphate alpha-N-acetylglucosaminyl 1-phosphate transferase [Streptococcus sp. 'group B']	1	37	1.265	1	V	Invasive	3	2
1882	ARC24800.1	ABC transporter permease [Streptococcus sp. 'group B']	1	37	1.265	1	V	Invasive	3	1
1883	ARC25206.1	glycosyltransferase family 2 protein [Streptococcus sp. 'group B']	1	37	0	1	V	Invasive	3	2
1884	ARC25477.1	cytochrome d ubiquinol oxidase subunit II [Streptococcus sp. 'group B']	1	37	0	1	V	Invasive	3	1
1885	ARC24913.1	cysteine desulfurase [Streptococcus sp. 'group B']	1	37	0	1	V	Invasive	3	1
1886	ARC25011.1	DNA topoisomerase IV subunit B [Streptococcus sp. 'group B']	1	37	0	1	V	Invasive	3	2
1887	ARC25302.1	hypothetical protein A6J68_09205 [Streptococcus sp. 'group B']	1	37	2.5299	1	V	Invasive	3	1
1888	ARC25059.1	SDR family NAD(P)-dependent oxidoreductase [Streptococcus sp. 'group B']	1	37	0	1	V	Invasive	3	1
1889	ARC25227.1	excinuclease ABC subunit B [Streptococcus sp. 'group B']	1	37	0	1	V	Invasive	3	1
1890	ARC23940.1	energy-coupling factor transporter transmembrane protein EcfT [Streptococcus sp. 'group B']	1	37	0	1	V	Invasive	3	1
1891	ARC24391.1	VanZ family protein [Streptococcus sp. 'group B']	1	37	0	1	V	Invasive	3	1
1892	ARC25002.1	sodium:alanine symporter family protein [Streptococcus sp. 'group B']	1	37	0	1	V	Invasive	3	1
1893	ARC24871.1	orotidine-5'-phosphate decarboxylase [Streptococcus sp. 'group B']	1	37	0	1	V	Invasive	3	1
1894	WP_000457951.1	MULTISPECIES: DNA polymerase III subunit alpha [Streptococcus]	1	37	0	1	V	Invasive	3	1
1895	ARC24062.1	DNA-directed RNA polymerase subunit delta [Streptococcus sp. 'group B']	1	37	0	1	V	Invasive	3	1
1896	ARC24082.1	fructose-1,6-bisphosphate aldolase, class II [Streptococcus sp. 'group B']	1	37	0	1	V	Invasive	3	2
1897	ARC23938.1	L-serine ammonia-lyase, iron-sulfur-dependent, subunit alpha [Streptococcus sp. 'group B']	1	37	0	1	V	Invasive	3	1
1898	ARC24771.1	TIGR01457 family HAD-type hydrolase [Streptococcus sp. 'group B']	1	37	0	1	V	Invasive	3	1
1899	ARC25433.1	Asp23/Gls24 family envelope stress response protein [Streptococcus sp. 'group B']	1	37	0	1	V	Invasive	3	1
1900	ARC25275.1	nickel ABC transporter, nickel/metallophore periplasmic binding protein [Streptococcus sp. 'group B']	1	37	0	1	V	Invasive	3	1
1901	ARC24611.1	signal recognition particle-docking protein FtsY [Streptococcus sp. 'group B']	1	37	0	1	V	Invasive	3	2
1902	ARC25658.1	conjugal transfer protein [Streptococcus sp. 'group B']	1	37	0	1	V	Invasive	3	1
1903	AVH83389.1	carbohydrate ABC transporter substrate-binding protein [Streptococcus sp. 'group B']	1	37	0	1	V	Invasive	3	1
1904	ARC25207.1	DUF1972 domain-containing protein [Streptococcus sp. 'group B']	1	37	0	1	V	Invasive	3	1
1905	ARC25472.1	Crp/Fnr family transcriptional regulator [Streptococcus sp. 'group B']	1	37	0	1	V	Invasive	3	2
1906	ARC25036.1	esterase family protein [Streptococcus sp. 'group B']	1	37	0	1	V	Invasive	3	1
1907	ARC25197.1	glycosyltransferase family 1 protein [Streptococcus sp. 'group B']	1	37	0	1	V	Invasive	3	1
1908	ARC24674.1	VIT family protein [Streptococcus sp. 'group B']	1	37	0	1	V	Invasive	3	1
1909	ARC25120.1	ABC transporter ATP-binding protein [Streptococcus sp. 'group B']	1	37	1.265	1	V	Invasive	3	1
1910	ARC24753.1	helicase-exonuclease AddAB subunit AddA [Streptococcus sp. 'group B']	1	37	0	1	V	Invasive	3	1
1911	ARC25492.1	tRNA (adenosine(37)-N6)-threonylcarbamoyltransferase complex dimerization subunit type 1 TsaB [Streptococcus sp. 'group B']	1	37	0	1	V	Invasive	3	1
1912	ARC25118.1	hypothetical protein A6J68_08135 [Streptococcus sp. 'group B']	1	37	1.265	1	V	Invasive	3	1
1913	ARC24427.1	TlyA family rRNA (cytidine-2'-O)-methyltransferase [Streptococcus sp. 'group B']	1	37	0	1	V	Invasive	3	1
1914	ARC24231.1	glutamate 5-kinase [Streptococcus sp. 'group B']	1	37	0	1	V	Invasive	3	1
1915	ARC25350.1	RNA methyltransferase [Streptococcus sp. 'group B']	1	37	0	1	V	Invasive	3	1
1916	ARC23875.1	arginine repressor [Streptococcus sp. 'group B']	1	37	0	1	V	Invasive	3	1
1917	ARC24428.1	ArgR family transcriptional regulator [Streptococcus sp. 'group B']	1	37	0	1	V	Invasive	3	1
1918	AVH83430.1	diacylglycerol kinase [Streptococcus sp. 'group B']	1	37	0	1	V	Invasive	3	1
1919	ARC24336.1	transcriptional repressor [Streptococcus sp. 'group B']	1	37	0	1	V	Invasive	3	1
1920	ARC23971.1	septum formation initiator family protein [Streptococcus sp. 'group B']	1	37	0	1	V	Invasive	3	1
1921	ARC25581.1	hypothetical protein A6J68_10755 [Streptococcus sp. 'group B']	1	37	0	1	V	Invasive	3	1
1922	ARC25292.1	bifunctional N-acetylglucosamine-1-phosphate uridyltransferase/glucosamine-1-phosphate acetyltransferase [Streptococcus sp. 'group B']	1	37	0	1	V	Invasive	3	1
1923	ARC25163.1	cell wall anchor protein [Streptococcus sp. 'group B']	1	37	0	1	V	Invasive	3	1
1924	ARC24826.1	phosphate transport system regulatory protein PhoU [Streptococcus sp. 'group B']	1	37	0	1	V	Invasive	3	1
1925	ARC23808.1	hypothetical protein A6J68_00125 [Streptococcus sp. 'group B']	1	37	0	1	V	Invasive	3	1
1926	ARC24066.1	DNA repair protein RadA [Streptococcus sp. 'group B']	1	37	0	1	V	Invasive	3	1
1927	ARC24224.1	type 1 glycerol-3-phosphate oxidase [Streptococcus sp. 'group B']	1	37	0	1	V	Invasive	3	1
1928	ARC25332.1	pyridoxal phosphate-dependent aminotransferase [Streptococcus sp. 'group B']	1	37	0	1	V	Invasive	3	1
1929	ARC24008.1	Holliday junction branch migration DNA helicase RuvB [Streptococcus sp. 'group B']	1	37	0	1	V	Invasive	3	1
1930	ARC25056.1	hypothetical protein A6J68_07735 [Streptococcus sp. 'group B']	2	37	586.86	1	V	Invasive	4	6
1931	ARC25048.1	hyaluronate lyase [Streptococcus sp. 'group B']	2	37	67.069	1	V	Invasive	4	6
1932	ARC24642.1	elongation factor Tu [Streptococcus sp. 'group B']	2	37	63.2	1	V	Invasive	4	6
1933	ARC24328.1	alpha/beta hydrolase [Streptococcus sp. 'group B']	2	37	288.91	1	V	Invasive	4	6
1934	ARC25221.1	sugar ABC transporter substrate-binding protein [Streptococcus sp. 'group B']	2	37	90.285	1	V	Invasive	4	6
1935	ARC25603.1	exo-alpha-sialidase [Streptococcus sp. 'group B']	2	37	281.17	1	V	Invasive	4	4
1936	ARC24017.1	50S ribosomal protein L4 [Streptococcus sp. 'group B']	2	37	52.881	1	V	Invasive	4	6
1937	ARC23977.1	CHAP domain-containing protein [Streptococcus sp. 'group B']	2	37	112.21	1	V	Invasive	4	6
1938	ARC25561.1	30S ribosomal protein S2 [Streptococcus sp. 'group B']	2	37	59.33	1	V	Invasive	4	6
1939	ARC25501.1	elongation factor G [Streptococcus sp. 'group B']	2	37	18.057	1	V	Invasive	4	6
1940	ARC25130.1	choline-binding protein [Streptococcus sp. 'group B']	2	37	41.273	1	V	Invasive	4	6
1941	ARC24110.1	DNA-directed RNA polymerase subunit beta' [Streptococcus sp. 'group B']	2	37	46.433	1	V	Invasive	4	6
1942	ARC24463.1	phage capsid protein [Streptococcus sp. 'group B']	2	37	0	1	V	Invasive	4	2
1943	ARC24099.1	peptide ABC transporter substrate-binding protein [Streptococcus sp. 'group B']	2	37	73.518	1	V	Invasive	4	6
1944	ARC23950.1	IMP dehydrogenase [Streptococcus sp. 'group B']	2	37	30.955	1	V	Invasive	4	6
1945	ARC24797.1	BMP family ABC transporter substrate-binding protein [Streptococcus sp. 'group B']	2	37	96.734	1	V	Invasive	4	6
1946	ARC24716.1	hypothetical protein A6J68_05785 [Streptococcus sp. 'group B']	2	37	159.93	1	V	Invasive	4	6
1947	ARC23930.1	30S ribosomal protein S4 [Streptococcus sp. 'group B']	2	37	85.126	1	V	Invasive	4	6
1948	ARC24109.1	DNA-directed RNA polymerase subunit beta [Streptococcus sp. 'group B']	2	37	36.114	1	V	Invasive	4	6
1949	ARC24022.1	30S ribosomal protein S3 [Streptococcus sp. 'group B']	2	37	50.302	1	V	Invasive	4	6
1950	ARC24743.1	ATP synthase subunit beta [Streptococcus sp. 'group B']	2	37	52.881	1	V	Invasive	4	6
1951	ARC25229.1	amino acid ABC transporter permease [Streptococcus sp. 'group B']	2	37	42.563	1	V	Invasive	4	6
1952	ARC24476.1	phage holin [Streptococcus sp. 'group B']	2	37	0	1	V	Invasive	4	2
1953	AVH83455.1	peptidase C5 [Streptococcus sp. 'group B']	2	37	0	1	V	Invasive	4	3
1954	ARC24536.1	cell surface protein [Streptococcus sp. 'group B']	2	37	314.71	1	V	Invasive	4	4
1955	ARC24741.1	ATP synthase subunit alpha [Streptococcus sp. 'group B']	2	37	51.592	1	V	Invasive	4	6
1956	AVH83426.1	class 1b ribonucleoside-diphosphate reductase subunit alpha [Streptococcus sp. 'group B']	2	37	15.478	1	V	Invasive	4	6
1957	ARC24532.1	acid phosphatase AphA [Streptococcus sp. 'group B']	2	37	52.881	1	V	Invasive	4	6
1958	ARC24238.1	amino acid ABC transporter substrate-binding protein [Streptococcus sp. 'group B']	2	37	27.086	1	V	Invasive	4	6
1959	ARC24012.1	bifunctional acetaldehyde-CoA/alcohol dehydrogenase [Streptococcus sp. 'group B']	2	37	50.302	1	V	Invasive	4	6
1960	ARC25237.1	amidase [Streptococcus sp. 'group B']	2	37	52.881	1	V	Invasive	4	6
1961	ARC24632.1	lysine--tRNA ligase [Streptococcus sp. 'group B']	2	37	9.0285	1	V	Invasive	4	6
1962	ARC24028.1	50S ribosomal protein L5 [Streptococcus sp. 'group B']	2	37	33.535	1	V	Invasive	4	6
1963	ARC24016.1	50S ribosomal protein L3 [Streptococcus sp. 'group B']	2	37	42.563	1	V	Invasive	4	6
1964	ARC25115.1	bifunctional metallophosphatase/5'-nucleotidase [Streptococcus sp. 'group B']	2	37	34.824	1	V	Invasive	4	6
1965	ARC24684.1	foldase [Streptococcus sp. 'group B']	2	37	49.012	1	V	Invasive	4	6
1966	ARC24513.1	50S ribosomal protein L19 [Streptococcus sp. 'group B']	2	37	29.665	1	V	Invasive	4	6
1967	ARC24063.1	CTP synthetase [Streptococcus sp. 'group B']	2	37	14.188	1	V	Invasive	4	6
1968	ARC25426.1	preprotein translocase subunit SecA [Streptococcus sp. 'group B']	2	37	9.0285	1	V	Invasive	4	5
1969	ARC25007.1	30S ribosomal protein S1 [Streptococcus sp. 'group B']	2	37	34.824	1	V	Invasive	4	6
1970	ARC24246.1	penicillin-binding protein [Streptococcus sp. 'group B']	2	37	42.563	1	V	Invasive	4	6
1971	ARC24595.1	threonine--tRNA ligase [Streptococcus sp. 'group B']	2	37	25.796	1	V	Invasive	4	6
1972	ARC24403.1	translational GTPase TypA [Streptococcus sp. 'group B']	2	37	1.2898	1	V	Invasive	4	6
1973	ARC24789.1	glutamine--fructose-6-phosphate transaminase (isomerizing) [Streptococcus sp. 'group B']	2	37	15.478	1	V	Invasive	4	6
1974	ARC24108.1	penicillin-binding protein [Streptococcus sp. 'group B']	2	37	36.114	1	V	Invasive	4	6
1975	ARC24326.1	translation initiation factor IF-2 [Streptococcus sp. 'group B']	2	37	41.273	1	V	Invasive	4	6
1976	ARC24019.1	50S ribosomal protein L2 [Streptococcus sp. 'group B']	2	37	27.086	1	V	Invasive	4	6
1977	ARC24524.1	septation ring formation regulator EzrA [Streptococcus sp. 'group B']	2	37	6.449	1	V	Invasive	4	5
1978	ARC25585.2	proline--tRNA ligase [Streptococcus sp. 'group B']	2	37	3.8694	1	V	Invasive	4	5
1979	ARC24305.1	PTS mannose family transporter subunit IID [Streptococcus sp. 'group B']	2	37	46.433	1	V	Invasive	4	6
1980	ARC25128.2	PTS fructose transporter subunit IIC [Streptococcus sp. 'group B']	2	37	42.563	1	V	Invasive	4	6
1981	ARC24498.1	asparagine--tRNA ligase [Streptococcus sp. 'group B']	2	37	10.318	1	V	Invasive	4	6
1982	ARC23832.1	chromosome assembly protein [Streptococcus sp. 'group B']	2	37	43.853	1	V	Invasive	4	6
1983	ARC23880.1	aspartate--tRNA ligase [Streptococcus sp. 'group B']	2	37	5.1592	1	V	Invasive	4	6
1984	ARC25370.1	LemA family protein [Streptococcus sp. 'group B']	2	37	25.796	1	V	Invasive	4	6
1985	ARC24643.1	triose-phosphate isomerase [Streptococcus sp. 'group B']	2	37	23.216	1	V	Invasive	4	6
1986	ARC25230.1	amino acid ABC transporter ATP-binding protein [Streptococcus sp. 'group B']	2	37	37.404	1	V	Invasive	4	5
1987	ARC25306.1	methionine--tRNA ligase [Streptococcus sp. 'group B']	2	37	3.8694	1	V	Invasive	4	5
1988	ARC24786.1	pyruvate kinase [Streptococcus sp. 'group B']	2	37	7.7388	1	V	Invasive	4	6
1989	ARC25502.1	30S ribosomal protein S7 [Streptococcus sp. 'group B']	2	37	16.767	1	V	Invasive	4	6
1990	ARC25383.1	amino acid ABC transporter substrate-binding protein [Streptococcus sp. 'group B']	2	37	30.955	1	V	Invasive	4	6
1991	ARC25354.1	ABC transporter substrate-binding protein [Streptococcus sp. 'group B']	2	37	29.665	1	V	Invasive	4	6
1992	ARC24070.1	glutamate--tRNA ligase [Streptococcus sp. 'group B']	2	37	5.1592	1	V	Invasive	4	6
1993	ARC25287.1	metal ABC transporter substrate-binding protein [Streptococcus sp. 'group B']	2	37	15.478	1	V	Invasive	4	6
1994	ARC23976.1	ATP-dependent metallopeptidase FtsH/Yme1/Tma family protein [Streptococcus sp. 'group B']	2	37	25.796	1	V	Invasive	4	5
1995	ARC25465.1	formate C-acetyltransferase [Streptococcus sp. 'group B']	2	37	9.0285	1	V	Invasive	4	6
1996	ARC24158.1	50S ribosomal protein L13 [Streptococcus sp. 'group B']	2	37	27.086	1	V	Invasive	4	6
1997	ARC24529.1	endonuclease [Streptococcus sp. 'group B']	2	37	37.404	1	V	Invasive	4	5
1998	ARC25252.1	transglutaminase [Streptococcus sp. 'group B']	2	37	0	1	V	Invasive	4	2
[truncated: 7,004 more rows]
