# Supplementary material for: Production and Composition of Group B Streptococcal Membrane Vesicles Vary Across Diverse Lineages
Source: Front Microbiol. 2021 Nov 22;12:770499. doi: 10.3389/fmicb.2021.770499 (PMC8645895; doi:10.3389/fmicb.2021.770499)
Supplement: Supplementary file 3 [file Table_2.XLSX]

## Sheet: Table S2
Table S2. The core proteome detected in membrane vesicles (MVs) produced by distinct group B Streptococcus strains.
ID	Accession Number	Identified Proteins	Replicate	Strain	Spectral counts	ST	Capsule	Clinical phenotype	ST_Rep	n
1	ARC25221.1	sugar ABC transporter substrate-binding protein [Streptococcus sp. 'group B']	2	20	224.87	1	V	Colonizing	2	6
2	ARC24017.1	50S ribosomal protein L4 [Streptococcus sp. 'group B']	2	20	49.972	1	V	Colonizing	2	6
3	ARC23977.1	CHAP domain-containing protein [Streptococcus sp. 'group B']	2	20	135.86	1	V	Colonizing	2	6
4	ARC25130.1	choline-binding protein [Streptococcus sp. 'group B']	2	20	78.081	1	V	Colonizing	2	6
5	ARC24099.1	peptide ABC transporter substrate-binding protein [Streptococcus sp. 'group B']	2	20	21.863	1	V	Colonizing	2	6
6	ARC24797.1	BMP family ABC transporter substrate-binding protein [Streptococcus sp. 'group B']	2	20	42.164	1	V	Colonizing	2	6
7	ARC23930.1	30S ribosomal protein S4 [Streptococcus sp. 'group B']	2	20	65.588	1	V	Colonizing	2	6
8	ARC24022.1	30S ribosomal protein S3 [Streptococcus sp. 'group B']	2	20	49.972	1	V	Colonizing	2	6
9	ARC24743.1	ATP synthase subunit beta [Streptococcus sp. 'group B']	2	20	15.616	1	V	Colonizing	2	6
10	ARC25229.1	amino acid ABC transporter permease [Streptococcus sp. 'group B']	2	20	21.863	1	V	Colonizing	2	6
11	ARC24741.1	ATP synthase subunit alpha [Streptococcus sp. 'group B']	2	20	17.178	1	V	Colonizing	2	6
12	ARC24532.1	acid phosphatase AphA [Streptococcus sp. 'group B']	2	20	85.889	1	V	Colonizing	2	6
13	ARC24012.1	bifunctional acetaldehyde-CoA/alcohol dehydrogenase [Streptococcus sp. 'group B']	2	20	17.178	1	V	Colonizing	2	6
14	ARC24016.1	50S ribosomal protein L3 [Streptococcus sp. 'group B']	2	20	9.3697	1	V	Colonizing	2	6
15	ARC25115.1	bifunctional metallophosphatase/5'-nucleotidase [Streptococcus sp. 'group B']	2	20	21.863	1	V	Colonizing	2	6
16	ARC24684.1	foldase [Streptococcus sp. 'group B']	2	20	7.8081	1	V	Colonizing	2	6
17	ARC24513.1	50S ribosomal protein L19 [Streptococcus sp. 'group B']	2	20	21.863	1	V	Colonizing	2	6
18	ARC25007.1	30S ribosomal protein S1 [Streptococcus sp. 'group B']	2	20	9.3697	1	V	Colonizing	2	6
19	ARC24246.1	penicillin-binding protein [Streptococcus sp. 'group B']	2	20	35.917	1	V	Colonizing	2	6
20	ARC24108.1	penicillin-binding protein [Streptococcus sp. 'group B']	2	20	42.164	1	V	Colonizing	2	6
21	ARC24326.1	translation initiation factor IF-2 [Streptococcus sp. 'group B']	2	20	31.232	1	V	Colonizing	2	6
22	ARC24019.1	50S ribosomal protein L2 [Streptococcus sp. 'group B']	2	20	20.301	1	V	Colonizing	2	6
23	ARC24305.1	PTS mannose family transporter subunit IID [Streptococcus sp. 'group B']	2	20	12.493	1	V	Colonizing	2	6
24	ARC25128.2	PTS fructose transporter subunit IIC [Streptococcus sp. 'group B']	2	20	12.493	1	V	Colonizing	2	6
25	ARC25370.1	LemA family protein [Streptococcus sp. 'group B']	2	20	14.055	1	V	Colonizing	2	6
26	ARC24643.1	triose-phosphate isomerase [Streptococcus sp. 'group B']	2	20	18.739	1	V	Colonizing	2	6
27	ARC25354.1	ABC transporter substrate-binding protein [Streptococcus sp. 'group B']	2	20	29.671	1	V	Colonizing	2	6
28	ARC24158.1	50S ribosomal protein L13 [Streptococcus sp. 'group B']	2	20	7.8081	1	V	Colonizing	2	6
29	ARC24346.1	BMP family ABC transporter substrate-binding protein [Streptococcus sp. 'group B']	2	20	6.2464	1	V	Colonizing	2	6
30	ARC24159.1	30S ribosomal protein S9 [Streptococcus sp. 'group B']	2	20	7.8081	1	V	Colonizing	2	6
31	ARC24018.1	50S ribosomal protein L23 [Streptococcus sp. 'group B']	2	20	7.8081	1	V	Colonizing	2	6
32	ARC25027.1	LytR family transcriptional regulator [Streptococcus sp. 'group B']	2	20	1.5616	1	V	Colonizing	2	6
33	ARC25518.1	D-alanyl-lipoteichoic acid biosynthesis protein DltD [Streptococcus sp. 'group B']	2	20	4.6848	1	V	Colonizing	2	6
34	AVH83453.1	hypothetical protein A6J68_07845 [Streptococcus sp. 'group B']	2	20	10.931	1	V	Colonizing	2	6
35	ARC24739.1	ATP synthase subunit B [Streptococcus sp. 'group B']	2	20	7.8081	1	V	Colonizing	2	6
36	ARC24821.1	signal recognition particle protein [Streptococcus sp. 'group B']	2	20	6.2464	1	V	Colonizing	2	6
37	ARC24088.1	glutamine ABC transporter substrate-binding protein [Streptococcus sp. 'group B']	2	20	3.1232	1	V	Colonizing	2	6
38	ARC25169.1	LTA synthase family protein [Streptococcus sp. 'group B']	2	20	1.5616	1	V	Colonizing	2	6
39	ARC25276.1	50S ribosomal protein L1 [Streptococcus sp. 'group B']	2	20	1.5616	1	V	Colonizing	2	6
40	AVH83449.1	capsular polysaccharide biosynthesis protein CpsC [Streptococcus sp. 'group B']	2	20	3.1232	1	V	Colonizing	2	6
41	ARC24306.1	PTS mannose/fructose/sorbose transporter subunit IIC [Streptococcus sp. 'group B']	2	20	3.1232	1	V	Colonizing	2	6
42	ARC23954.1	arginine deiminase [Streptococcus sp. 'group B']	2	20	3.1232	1	V	Colonizing	2	6
43	ARC24235.1	PASTA domain-containing protein [Streptococcus sp. 'group B']	2	20	18.739	1	V	Colonizing	2	6
44	ARC24030.1	30S ribosomal protein S8 [Streptococcus sp. 'group B']	2	20	1.5616	1	V	Colonizing	2	6
45	AVH83466.1	surface protein [Streptococcus sp. 'group B']	2	20	6.2464	1	V	Colonizing	2	6
46	ARC25503.1	30S ribosomal protein S12 [Streptococcus sp. 'group B']	2	20	6.2464	1	V	Colonizing	2	6
47	ARC24798.1	ABC transporter ATP-binding protein [Streptococcus sp. 'group B']	2	20	6.2464	1	V	Colonizing	2	6
48	ARC25352.2	membrane protein insertase YidC [Streptococcus sp. 'group B']	2	20	1.5616	1	V	Colonizing	2	6
49	ARC25469.1	aquaporin family protein [Streptococcus sp. 'group B']	2	20	1.5616	1	V	Colonizing	2	6
50	ARC24867.1	carbamoyl-phosphate synthase large subunit [Streptococcus sp. 'group B']	2	20	3.1232	1	V	Colonizing	2	6
51	ARC24831.1	phosphate ABC transporter substrate-binding protein [Streptococcus sp. 'group B']	2	20	4.6848	1	V	Colonizing	2	6
52	ARC24340.1	tRNA guanosine(34) transglycosylase Tgt [Streptococcus sp. 'group B']	2	20	1.5616	1	V	Colonizing	2	6
53	ARC24015.1	30S ribosomal protein S10 [Streptococcus sp. 'group B']	2	20	6.2464	1	V	Colonizing	2	6
54	ARC23830.1	serine protease [Streptococcus sp. 'group B']	2	20	10.931	1	V	Colonizing	2	6
55	ARC24041.1	30S ribosomal protein S11 [Streptococcus sp. 'group B']	2	20	4.6848	1	V	Colonizing	2	6
56	ARC25451.1	30S ribosomal protein S18 [Streptococcus sp. 'group B']	2	20	4.6848	1	V	Colonizing	2	6
57	ARC23963.1	PDZ domain-containing protein [Streptococcus sp. 'group B']	2	20	1.5616	1	V	Colonizing	2	6
58	ARC23843.1	penicillin-binding protein [Streptococcus sp. 'group B']	2	20	9.3697	1	V	Colonizing	2	6
59	ARC24601.1	glutamine ABC transporter substrate-binding protein [Streptococcus sp. 'group B']	2	20	18.739	1	V	Colonizing	2	6
60	ARC24869.1	aspartate carbamoyltransferase catalytic subunit [Streptococcus sp. 'group B']	2	20	7.8081	1	V	Colonizing	2	6
61	ARC25150.1	50S ribosomal protein L21 [Streptococcus sp. 'group B']	2	20	1.5616	1	V	Colonizing	2	6
62	ARC24868.1	carbamoyl-phosphate synthase small subunit [Streptococcus sp. 'group B']	2	20	4.6848	1	V	Colonizing	2	6
63	ARC25221.1	sugar ABC transporter substrate-binding protein [Streptococcus sp. 'group B']	1	20	318.2	1	V	Colonizing	1	6
64	ARC24017.1	50S ribosomal protein L4 [Streptococcus sp. 'group B']	1	20	63.959	1	V	Colonizing	1	6
65	ARC23977.1	CHAP domain-containing protein [Streptococcus sp. 'group B']	1	20	249.44	1	V	Colonizing	1	6
66	ARC25130.1	choline-binding protein [Streptococcus sp. 'group B']	1	20	107.13	1	V	Colonizing	1	6
67	ARC24099.1	peptide ABC transporter substrate-binding protein [Streptococcus sp. 'group B']	1	20	51.167	1	V	Colonizing	1	6
68	ARC24797.1	BMP family ABC transporter substrate-binding protein [Streptococcus sp. 'group B']	1	20	44.772	1	V	Colonizing	1	6
69	ARC23930.1	30S ribosomal protein S4 [Streptococcus sp. 'group B']	1	20	54.365	1	V	Colonizing	1	6
70	ARC24022.1	30S ribosomal protein S3 [Streptococcus sp. 'group B']	1	20	70.355	1	V	Colonizing	1	6
71	ARC24743.1	ATP synthase subunit beta [Streptococcus sp. 'group B']	1	20	36.777	1	V	Colonizing	1	6
72	ARC25229.1	amino acid ABC transporter permease [Streptococcus sp. 'group B']	1	20	19.188	1	V	Colonizing	1	6
73	ARC24741.1	ATP synthase subunit alpha [Streptococcus sp. 'group B']	1	20	23.985	1	V	Colonizing	1	6
74	ARC24532.1	acid phosphatase AphA [Streptococcus sp. 'group B']	1	20	164.7	1	V	Colonizing	1	6
75	ARC24012.1	bifunctional acetaldehyde-CoA/alcohol dehydrogenase [Streptococcus sp. 'group B']	1	20	46.371	1	V	Colonizing	1	6
76	ARC24016.1	50S ribosomal protein L3 [Streptococcus sp. 'group B']	1	20	20.787	1	V	Colonizing	1	6
77	ARC25115.1	bifunctional metallophosphatase/5'-nucleotidase [Streptococcus sp. 'group B']	1	20	43.173	1	V	Colonizing	1	6
78	ARC24684.1	foldase [Streptococcus sp. 'group B']	1	20	12.792	1	V	Colonizing	1	6
79	ARC24513.1	50S ribosomal protein L19 [Streptococcus sp. 'group B']	1	20	31.98	1	V	Colonizing	1	6
80	ARC25007.1	30S ribosomal protein S1 [Streptococcus sp. 'group B']	1	20	25.584	1	V	Colonizing	1	6
81	ARC24246.1	penicillin-binding protein [Streptococcus sp. 'group B']	1	20	55.964	1	V	Colonizing	1	6
82	ARC24108.1	penicillin-binding protein [Streptococcus sp. 'group B']	1	20	65.558	1	V	Colonizing	1	6
83	ARC24326.1	translation initiation factor IF-2 [Streptococcus sp. 'group B']	1	20	38.376	1	V	Colonizing	1	6
84	ARC24019.1	50S ribosomal protein L2 [Streptococcus sp. 'group B']	1	20	65.558	1	V	Colonizing	1	6
85	ARC24305.1	PTS mannose family transporter subunit IID [Streptococcus sp. 'group B']	1	20	25.584	1	V	Colonizing	1	6
86	ARC25128.2	PTS fructose transporter subunit IIC [Streptococcus sp. 'group B']	1	20	9.5939	1	V	Colonizing	1	6
87	ARC25370.1	LemA family protein [Streptococcus sp. 'group B']	1	20	20.787	1	V	Colonizing	1	6
88	ARC24643.1	triose-phosphate isomerase [Streptococcus sp. 'group B']	1	20	19.188	1	V	Colonizing	1	6
89	ARC25354.1	ABC transporter substrate-binding protein [Streptococcus sp. 'group B']	1	20	33.579	1	V	Colonizing	1	6
90	ARC24158.1	50S ribosomal protein L13 [Streptococcus sp. 'group B']	1	20	14.391	1	V	Colonizing	1	6
91	ARC24346.1	BMP family ABC transporter substrate-binding protein [Streptococcus sp. 'group B']	1	20	4.7969	1	V	Colonizing	1	6
92	ARC24159.1	30S ribosomal protein S9 [Streptococcus sp. 'group B']	1	20	14.391	1	V	Colonizing	1	6
93	ARC24018.1	50S ribosomal protein L23 [Streptococcus sp. 'group B']	1	20	9.5939	1	V	Colonizing	1	6
94	ARC25027.1	LytR family transcriptional regulator [Streptococcus sp. 'group B']	1	20	1.599	1	V	Colonizing	1	6
95	ARC25518.1	D-alanyl-lipoteichoic acid biosynthesis protein DltD [Streptococcus sp. 'group B']	1	20	20.787	1	V	Colonizing	1	6
96	AVH83453.1	hypothetical protein A6J68_07845 [Streptococcus sp. 'group B']	1	20	39.975	1	V	Colonizing	1	6
97	ARC24739.1	ATP synthase subunit B [Streptococcus sp. 'group B']	1	20	4.7969	1	V	Colonizing	1	6
98	ARC24821.1	signal recognition particle protein [Streptococcus sp. 'group B']	1	20	22.386	1	V	Colonizing	1	6
99	ARC24088.1	glutamine ABC transporter substrate-binding protein [Streptococcus sp. 'group B']	1	20	6.3959	1	V	Colonizing	1	6
100	ARC25169.1	LTA synthase family protein [Streptococcus sp. 'group B']	1	20	7.9949	1	V	Colonizing	1	6
101	ARC25276.1	50S ribosomal protein L1 [Streptococcus sp. 'group B']	1	20	17.589	1	V	Colonizing	1	6
102	AVH83449.1	capsular polysaccharide biosynthesis protein CpsC [Streptococcus sp. 'group B']	1	20	4.7969	1	V	Colonizing	1	6
103	ARC24306.1	PTS mannose/fructose/sorbose transporter subunit IIC [Streptococcus sp. 'group B']	1	20	9.5939	1	V	Colonizing	1	6
104	ARC23954.1	arginine deiminase [Streptococcus sp. 'group B']	1	20	4.7969	1	V	Colonizing	1	6
105	ARC24235.1	PASTA domain-containing protein [Streptococcus sp. 'group B']	1	20	22.386	1	V	Colonizing	1	6
106	ARC24030.1	30S ribosomal protein S8 [Streptococcus sp. 'group B']	1	20	12.792	1	V	Colonizing	1	6
107	AVH83466.1	surface protein [Streptococcus sp. 'group B']	1	20	6.3959	1	V	Colonizing	1	6
108	ARC25503.1	30S ribosomal protein S12 [Streptococcus sp. 'group B']	1	20	20.787	1	V	Colonizing	1	6
109	ARC24798.1	ABC transporter ATP-binding protein [Streptococcus sp. 'group B']	1	20	1.599	1	V	Colonizing	1	6
110	ARC25352.2	membrane protein insertase YidC [Streptococcus sp. 'group B']	1	20	1.599	1	V	Colonizing	1	6
111	ARC25469.1	aquaporin family protein [Streptococcus sp. 'group B']	1	20	11.193	1	V	Colonizing	1	6
112	ARC24867.1	carbamoyl-phosphate synthase large subunit [Streptococcus sp. 'group B']	1	20	6.3959	1	V	Colonizing	1	6
113	ARC24831.1	phosphate ABC transporter substrate-binding protein [Streptococcus sp. 'group B']	1	20	7.9949	1	V	Colonizing	1	6
114	ARC24340.1	tRNA guanosine(34) transglycosylase Tgt [Streptococcus sp. 'group B']	1	20	6.3959	1	V	Colonizing	1	6
115	ARC24015.1	30S ribosomal protein S10 [Streptococcus sp. 'group B']	1	20	4.7969	1	V	Colonizing	1	6
116	ARC23830.1	serine protease [Streptococcus sp. 'group B']	1	20	6.3959	1	V	Colonizing	1	6
117	ARC24041.1	30S ribosomal protein S11 [Streptococcus sp. 'group B']	1	20	7.9949	1	V	Colonizing	1	6
118	ARC25451.1	30S ribosomal protein S18 [Streptococcus sp. 'group B']	1	20	3.198	1	V	Colonizing	1	6
119	ARC23963.1	PDZ domain-containing protein [Streptococcus sp. 'group B']	1	20	4.7969	1	V	Colonizing	1	6
120	ARC23843.1	penicillin-binding protein [Streptococcus sp. 'group B']	1	20	9.5939	1	V	Colonizing	1	6
121	ARC24601.1	glutamine ABC transporter substrate-binding protein [Streptococcus sp. 'group B']	1	20	15.99	1	V	Colonizing	1	6
122	ARC24869.1	aspartate carbamoyltransferase catalytic subunit [Streptococcus sp. 'group B']	1	20	4.7969	1	V	Colonizing	1	6
123	ARC25150.1	50S ribosomal protein L21 [Streptococcus sp. 'group B']	1	20	1.599	1	V	Colonizing	1	6
124	ARC24868.1	carbamoyl-phosphate synthase small subunit [Streptococcus sp. 'group B']	1	20	6.3959	1	V	Colonizing	1	6
125	ARC25221.1	sugar ABC transporter substrate-binding protein [Streptococcus sp. 'group B']	1	37	87.282	1	V	Invasive	3	6
126	ARC24017.1	50S ribosomal protein L4 [Streptococcus sp. 'group B']	1	37	39.214	1	V	Invasive	3	6
127	ARC23977.1	CHAP domain-containing protein [Streptococcus sp. 'group B']	1	37	84.752	1	V	Invasive	3	6
128	ARC25130.1	choline-binding protein [Streptococcus sp. 'group B']	1	37	53.128	1	V	Invasive	3	6
129	ARC24099.1	peptide ABC transporter substrate-binding protein [Streptococcus sp. 'group B']	1	37	82.222	1	V	Invasive	3	6
130	ARC24797.1	BMP family ABC transporter substrate-binding protein [Streptococcus sp. 'group B']	1	37	89.812	1	V	Invasive	3	6
131	ARC23930.1	30S ribosomal protein S4 [Streptococcus sp. 'group B']	1	37	59.453	1	V	Invasive	3	6
132	ARC24022.1	30S ribosomal protein S3 [Streptococcus sp. 'group B']	1	37	50.598	1	V	Invasive	3	6
133	ARC24743.1	ATP synthase subunit beta [Streptococcus sp. 'group B']	1	37	49.333	1	V	Invasive	3	6
134	ARC25229.1	amino acid ABC transporter permease [Streptococcus sp. 'group B']	1	37	61.983	1	V	Invasive	3	6
135	ARC24741.1	ATP synthase subunit alpha [Streptococcus sp. 'group B']	1	37	49.333	1	V	Invasive	3	6
136	ARC24532.1	acid phosphatase AphA [Streptococcus sp. 'group B']	1	37	24.034	1	V	Invasive	3	6
137	ARC24012.1	bifunctional acetaldehyde-CoA/alcohol dehydrogenase [Streptococcus sp. 'group B']	1	37	30.359	1	V	Invasive	3	6
138	ARC24016.1	50S ribosomal protein L3 [Streptococcus sp. 'group B']	1	37	25.299	1	V	Invasive	3	6
139	ARC25115.1	bifunctional metallophosphatase/5'-nucleotidase [Streptococcus sp. 'group B']	1	37	31.624	1	V	Invasive	3	6
140	ARC24684.1	foldase [Streptococcus sp. 'group B']	1	37	43.009	1	V	Invasive	3	6
141	ARC24513.1	50S ribosomal protein L19 [Streptococcus sp. 'group B']	1	37	21.504	1	V	Invasive	3	6
142	ARC25007.1	30S ribosomal protein S1 [Streptococcus sp. 'group B']	1	37	31.624	1	V	Invasive	3	6
143	ARC24246.1	penicillin-binding protein [Streptococcus sp. 'group B']	1	37	44.273	1	V	Invasive	3	6
144	ARC24108.1	penicillin-binding protein [Streptococcus sp. 'group B']	1	37	20.239	1	V	Invasive	3	6
145	ARC24326.1	translation initiation factor IF-2 [Streptococcus sp. 'group B']	1	37	22.769	1	V	Invasive	3	6
146	ARC24019.1	50S ribosomal protein L2 [Streptococcus sp. 'group B']	1	37	15.179	1	V	Invasive	3	6
147	ARC24305.1	PTS mannose family transporter subunit IID [Streptococcus sp. 'group B']	1	37	59.453	1	V	Invasive	3	6
148	ARC25128.2	PTS fructose transporter subunit IIC [Streptococcus sp. 'group B']	1	37	50.598	1	V	Invasive	3	6
149	ARC25370.1	LemA family protein [Streptococcus sp. 'group B']	1	37	26.564	1	V	Invasive	3	6
150	ARC24643.1	triose-phosphate isomerase [Streptococcus sp. 'group B']	1	37	16.444	1	V	Invasive	3	6
151	ARC25354.1	ABC transporter substrate-binding protein [Streptococcus sp. 'group B']	1	37	36.684	1	V	Invasive	3	6
152	ARC24158.1	50S ribosomal protein L13 [Streptococcus sp. 'group B']	1	37	15.179	1	V	Invasive	3	6
153	ARC24346.1	BMP family ABC transporter substrate-binding protein [Streptococcus sp. 'group B']	1	37	11.385	1	V	Invasive	3	6
154	ARC24159.1	30S ribosomal protein S9 [Streptococcus sp. 'group B']	1	37	10.12	1	V	Invasive	3	6
155	ARC24018.1	50S ribosomal protein L23 [Streptococcus sp. 'group B']	1	37	6.3248	1	V	Invasive	3	6
156	ARC25027.1	LytR family transcriptional regulator [Streptococcus sp. 'group B']	1	37	44.273	1	V	Invasive	3	6
157	ARC25518.1	D-alanyl-lipoteichoic acid biosynthesis protein DltD [Streptococcus sp. 'group B']	1	37	8.8547	1	V	Invasive	3	6
158	AVH83453.1	hypothetical protein A6J68_07845 [Streptococcus sp. 'group B']	1	37	10.12	1	V	Invasive	3	6
159	ARC24739.1	ATP synthase subunit B [Streptococcus sp. 'group B']	1	37	16.444	1	V	Invasive	3	6
160	ARC24821.1	signal recognition particle protein [Streptococcus sp. 'group B']	1	37	5.0598	1	V	Invasive	3	6
161	ARC24088.1	glutamine ABC transporter substrate-binding protein [Streptococcus sp. 'group B']	1	37	7.5897	1	V	Invasive	3	6
162	ARC25169.1	LTA synthase family protein [Streptococcus sp. 'group B']	1	37	16.444	1	V	Invasive	3	6
163	ARC25276.1	50S ribosomal protein L1 [Streptococcus sp. 'group B']	1	37	3.7949	1	V	Invasive	3	6
164	AVH83449.1	capsular polysaccharide biosynthesis protein CpsC [Streptococcus sp. 'group B']	1	37	12.65	1	V	Invasive	3	6
165	ARC24306.1	PTS mannose/fructose/sorbose transporter subunit IIC [Streptococcus sp. 'group B']	1	37	15.179	1	V	Invasive	3	6
166	ARC23954.1	arginine deiminase [Streptococcus sp. 'group B']	1	37	5.0598	1	V	Invasive	3	6
167	ARC24235.1	PASTA domain-containing protein [Streptococcus sp. 'group B']	1	37	11.385	1	V	Invasive	3	6
168	ARC24030.1	30S ribosomal protein S8 [Streptococcus sp. 'group B']	1	37	16.444	1	V	Invasive	3	6
169	AVH83466.1	surface protein [Streptococcus sp. 'group B']	1	37	11.385	1	V	Invasive	3	6
170	ARC25503.1	30S ribosomal protein S12 [Streptococcus sp. 'group B']	1	37	5.0598	1	V	Invasive	3	6
171	ARC24798.1	ABC transporter ATP-binding protein [Streptococcus sp. 'group B']	1	37	13.915	1	V	Invasive	3	6
172	ARC25352.2	membrane protein insertase YidC [Streptococcus sp. 'group B']	1	37	6.3248	1	V	Invasive	3	6
173	ARC25469.1	aquaporin family protein [Streptococcus sp. 'group B']	1	37	7.5897	1	V	Invasive	3	6
174	ARC24867.1	carbamoyl-phosphate synthase large subunit [Streptococcus sp. 'group B']	1	37	5.0598	1	V	Invasive	3	6
175	ARC24831.1	phosphate ABC transporter substrate-binding protein [Streptococcus sp. 'group B']	1	37	7.5897	1	V	Invasive	3	6
176	ARC24340.1	tRNA guanosine(34) transglycosylase Tgt [Streptococcus sp. 'group B']	1	37	7.5897	1	V	Invasive	3	6
177	ARC24015.1	30S ribosomal protein S10 [Streptococcus sp. 'group B']	1	37	3.7949	1	V	Invasive	3	6
178	ARC23830.1	serine protease [Streptococcus sp. 'group B']	1	37	5.0598	1	V	Invasive	3	6
179	ARC24041.1	30S ribosomal protein S11 [Streptococcus sp. 'group B']	1	37	3.7949	1	V	Invasive	3	6
180	ARC25451.1	30S ribosomal protein S18 [Streptococcus sp. 'group B']	1	37	1.265	1	V	Invasive	3	6
181	ARC23963.1	PDZ domain-containing protein [Streptococcus sp. 'group B']	1	37	5.0598	1	V	Invasive	3	6
182	ARC23843.1	penicillin-binding protein [Streptococcus sp. 'group B']	1	37	2.5299	1	V	Invasive	3	6
183	ARC24601.1	glutamine ABC transporter substrate-binding protein [Streptococcus sp. 'group B']	1	37	2.5299	1	V	Invasive	3	6
184	ARC24869.1	aspartate carbamoyltransferase catalytic subunit [Streptococcus sp. 'group B']	1	37	2.5299	1	V	Invasive	3	6
185	ARC25150.1	50S ribosomal protein L21 [Streptococcus sp. 'group B']	1	37	5.0598	1	V	Invasive	3	6
186	ARC24868.1	carbamoyl-phosphate synthase small subunit [Streptococcus sp. 'group B']	1	37	3.7949	1	V	Invasive	3	6
187	ARC25221.1	sugar ABC transporter substrate-binding protein [Streptococcus sp. 'group B']	2	37	90.285	1	V	Invasive	4	6
188	ARC24017.1	50S ribosomal protein L4 [Streptococcus sp. 'group B']	2	37	52.881	1	V	Invasive	4	6
189	ARC23977.1	CHAP domain-containing protein [Streptococcus sp. 'group B']	2	37	112.21	1	V	Invasive	4	6
190	ARC25130.1	choline-binding protein [Streptococcus sp. 'group B']	2	37	41.273	1	V	Invasive	4	6
191	ARC24099.1	peptide ABC transporter substrate-binding protein [Streptococcus sp. 'group B']	2	37	73.518	1	V	Invasive	4	6
192	ARC24797.1	BMP family ABC transporter substrate-binding protein [Streptococcus sp. 'group B']	2	37	96.734	1	V	Invasive	4	6
193	ARC23930.1	30S ribosomal protein S4 [Streptococcus sp. 'group B']	2	37	85.126	1	V	Invasive	4	6
194	ARC24022.1	30S ribosomal protein S3 [Streptococcus sp. 'group B']	2	37	50.302	1	V	Invasive	4	6
195	ARC24743.1	ATP synthase subunit beta [Streptococcus sp. 'group B']	2	37	52.881	1	V	Invasive	4	6
196	ARC25229.1	amino acid ABC transporter permease [Streptococcus sp. 'group B']	2	37	42.563	1	V	Invasive	4	6
197	ARC24741.1	ATP synthase subunit alpha [Streptococcus sp. 'group B']	2	37	51.592	1	V	Invasive	4	6
198	ARC24532.1	acid phosphatase AphA [Streptococcus sp. 'group B']	2	37	52.881	1	V	Invasive	4	6
199	ARC24012.1	bifunctional acetaldehyde-CoA/alcohol dehydrogenase [Streptococcus sp. 'group B']	2	37	50.302	1	V	Invasive	4	6
200	ARC24016.1	50S ribosomal protein L3 [Streptococcus sp. 'group B']	2	37	42.563	1	V	Invasive	4	6
201	ARC25115.1	bifunctional metallophosphatase/5'-nucleotidase [Streptococcus sp. 'group B']	2	37	34.824	1	V	Invasive	4	6
202	ARC24684.1	foldase [Streptococcus sp. 'group B']	2	37	49.012	1	V	Invasive	4	6
203	ARC24513.1	50S ribosomal protein L19 [Streptococcus sp. 'group B']	2	37	29.665	1	V	Invasive	4	6
204	ARC25007.1	30S ribosomal protein S1 [Streptococcus sp. 'group B']	2	37	34.824	1	V	Invasive	4	6
205	ARC24246.1	penicillin-binding protein [Streptococcus sp. 'group B']	2	37	42.563	1	V	Invasive	4	6
206	ARC24108.1	penicillin-binding protein [Streptococcus sp. 'group B']	2	37	36.114	1	V	Invasive	4	6
207	ARC24326.1	translation initiation factor IF-2 [Streptococcus sp. 'group B']	2	37	41.273	1	V	Invasive	4	6
208	ARC24019.1	50S ribosomal protein L2 [Streptococcus sp. 'group B']	2	37	27.086	1	V	Invasive	4	6
209	ARC24305.1	PTS mannose family transporter subunit IID [Streptococcus sp. 'group B']	2	37	46.433	1	V	Invasive	4	6
210	ARC25128.2	PTS fructose transporter subunit IIC [Streptococcus sp. 'group B']	2	37	42.563	1	V	Invasive	4	6
211	ARC25370.1	LemA family protein [Streptococcus sp. 'group B']	2	37	25.796	1	V	Invasive	4	6
212	ARC24643.1	triose-phosphate isomerase [Streptococcus sp. 'group B']	2	37	23.216	1	V	Invasive	4	6
213	ARC25354.1	ABC transporter substrate-binding protein [Streptococcus sp. 'group B']	2	37	29.665	1	V	Invasive	4	6
214	ARC24158.1	50S ribosomal protein L13 [Streptococcus sp. 'group B']	2	37	27.086	1	V	Invasive	4	6
215	ARC24346.1	BMP family ABC transporter substrate-binding protein [Streptococcus sp. 'group B']	2	37	19.347	1	V	Invasive	4	6
216	ARC24159.1	30S ribosomal protein S9 [Streptococcus sp. 'group B']	2	37	16.767	1	V	Invasive	4	6
217	ARC24018.1	50S ribosomal protein L23 [Streptococcus sp. 'group B']	2	37	12.898	1	V	Invasive	4	6
218	ARC25027.1	LytR family transcriptional regulator [Streptococcus sp. 'group B']	2	37	36.114	1	V	Invasive	4	6
219	ARC25518.1	D-alanyl-lipoteichoic acid biosynthesis protein DltD [Streptococcus sp. 'group B']	2	37	11.608	1	V	Invasive	4	6
220	AVH83453.1	hypothetical protein A6J68_07845 [Streptococcus sp. 'group B']	2	37	39.984	1	V	Invasive	4	6
221	ARC24739.1	ATP synthase subunit B [Streptococcus sp. 'group B']	2	37	21.926	1	V	Invasive	4	6
222	ARC24821.1	signal recognition particle protein [Streptococcus sp. 'group B']	2	37	7.7388	1	V	Invasive	4	6
223	ARC24088.1	glutamine ABC transporter substrate-binding protein [Streptococcus sp. 'group B']	2	37	12.898	1	V	Invasive	4	6
224	ARC25169.1	LTA synthase family protein [Streptococcus sp. 'group B']	2	37	10.318	1	V	Invasive	4	6
225	ARC25276.1	50S ribosomal protein L1 [Streptococcus sp. 'group B']	2	37	5.1592	1	V	Invasive	4	6
226	AVH83449.1	capsular polysaccharide biosynthesis protein CpsC [Streptococcus sp. 'group B']	2	37	15.478	1	V	Invasive	4	6
227	ARC24306.1	PTS mannose/fructose/sorbose transporter subunit IIC [Streptococcus sp. 'group B']	2	37	12.898	1	V	Invasive	4	6
228	ARC23954.1	arginine deiminase [Streptococcus sp. 'group B']	2	37	11.608	1	V	Invasive	4	6
229	ARC24235.1	PASTA domain-containing protein [Streptococcus sp. 'group B']	2	37	6.449	1	V	Invasive	4	6
230	ARC24030.1	30S ribosomal protein S8 [Streptococcus sp. 'group B']	2	37	10.318	1	V	Invasive	4	6
231	AVH83466.1	surface protein [Streptococcus sp. 'group B']	2	37	3.8694	1	V	Invasive	4	6
232	ARC25503.1	30S ribosomal protein S12 [Streptococcus sp. 'group B']	2	37	5.1592	1	V	Invasive	4	6
233	ARC24798.1	ABC transporter ATP-binding protein [Streptococcus sp. 'group B']	2	37	11.608	1	V	Invasive	4	6
234	ARC25352.2	membrane protein insertase YidC [Streptococcus sp. 'group B']	2	37	6.449	1	V	Invasive	4	6
235	ARC25469.1	aquaporin family protein [Streptococcus sp. 'group B']	2	37	12.898	1	V	Invasive	4	6
236	ARC24867.1	carbamoyl-phosphate synthase large subunit [Streptococcus sp. 'group B']	2	37	3.8694	1	V	Invasive	4	6
237	ARC24831.1	phosphate ABC transporter substrate-binding protein [Streptococcus sp. 'group B']	2	37	3.8694	1	V	Invasive	4	6
238	ARC24340.1	tRNA guanosine(34) transglycosylase Tgt [Streptococcus sp. 'group B']	2	37	2.5796	1	V	Invasive	4	6
239	ARC24015.1	30S ribosomal protein S10 [Streptococcus sp. 'group B']	2	37	6.449	1	V	Invasive	4	6
240	ARC23830.1	serine protease [Streptococcus sp. 'group B']	2	37	6.449	1	V	Invasive	4	6
241	ARC24041.1	30S ribosomal protein S11 [Streptococcus sp. 'group B']	2	37	10.318	1	V	Invasive	4	6
242	ARC25451.1	30S ribosomal protein S18 [Streptococcus sp. 'group B']	2	37	5.1592	1	V	Invasive	4	6
243	ARC23963.1	PDZ domain-containing protein [Streptococcus sp. 'group B']	2	37	3.8694	1	V	Invasive	4	6
244	ARC23843.1	penicillin-binding protein [Streptococcus sp. 'group B']	2	37	5.1592	1	V	Invasive	4	6
245	ARC24601.1	glutamine ABC transporter substrate-binding protein [Streptococcus sp. 'group B']	2	37	9.0285	1	V	Invasive	4	6
246	ARC24869.1	aspartate carbamoyltransferase catalytic subunit [Streptococcus sp. 'group B']	2	37	5.1592	1	V	Invasive	4	6
247	ARC25150.1	50S ribosomal protein L21 [Streptococcus sp. 'group B']	2	37	3.8694	1	V	Invasive	4	6
248	ARC24868.1	carbamoyl-phosphate synthase small subunit [Streptococcus sp. 'group B']	2	37	5.1592	1	V	Invasive	4	6
249	ARC25221.1	sugar ABC transporter substrate-binding protein [Streptococcus sp. 'group B']	1	112	104.38	17	III	Colonizing	1	6
250	ARC24017.1	50S ribosomal protein L4 [Streptococcus sp. 'group B']	1	112	70.659	17	III	Colonizing	1	6
251	ARC23977.1	CHAP domain-containing protein [Streptococcus sp. 'group B']	1	112	78.688	17	III	Colonizing	1	6
252	ARC25130.1	choline-binding protein [Streptococcus sp. 'group B']	1	112	116.43	17	III	Colonizing	1	6
253	ARC24099.1	peptide ABC transporter substrate-binding protein [Streptococcus sp. 'group B']	1	112	109.2	17	III	Colonizing	1	6
254	ARC24797.1	BMP family ABC transporter substrate-binding protein [Streptococcus sp. 'group B']	1	112	100.37	17	III	Colonizing	1	6
255	ARC23930.1	30S ribosomal protein S4 [Streptococcus sp. 'group B']	1	112	74.673	17	III	Colonizing	1	6
256	ARC24022.1	30S ribosomal protein S3 [Streptococcus sp. 'group B']	1	112	69.053	17	III	Colonizing	1	6
257	ARC24743.1	ATP synthase subunit beta [Streptococcus sp. 'group B']	1	112	63.432	17	III	Colonizing	1	6
258	ARC25229.1	amino acid ABC transporter permease [Streptococcus sp. 'group B']	1	112	64.235	17	III	Colonizing	1	6
259	ARC24741.1	ATP synthase subunit alpha [Streptococcus sp. 'group B']	1	112	44.965	17	III	Colonizing	1	6
260	ARC24532.1	acid phosphatase AphA [Streptococcus sp. 'group B']	1	112	67.447	17	III	Colonizing	1	6
261	ARC24012.1	bifunctional acetaldehyde-CoA/alcohol dehydrogenase [Streptococcus sp. 'group B']	1	112	54.6	17	III	Colonizing	1	6
262	ARC24016.1	50S ribosomal protein L3 [Streptococcus sp. 'group B']	1	112	33.724	17	III	Colonizing	1	6
263	ARC25115.1	bifunctional metallophosphatase/5'-nucleotidase [Streptococcus sp. 'group B']	1	112	23.285	17	III	Colonizing	1	6
264	ARC24684.1	foldase [Streptococcus sp. 'group B']	1	112	64.235	17	III	Colonizing	1	6
265	ARC24513.1	50S ribosomal protein L19 [Streptococcus sp. 'group B']	1	112	31.315	17	III	Colonizing	1	6
266	ARC25007.1	30S ribosomal protein S1 [Streptococcus sp. 'group B']	1	112	28.906	17	III	Colonizing	1	6
267	ARC24246.1	penicillin-binding protein [Streptococcus sp. 'group B']	1	112	42.556	17	III	Colonizing	1	6
268	ARC24108.1	penicillin-binding protein [Streptococcus sp. 'group B']	1	112	42.556	17	III	Colonizing	1	6
269	ARC24326.1	translation initiation factor IF-2 [Streptococcus sp. 'group B']	1	112	34.526	17	III	Colonizing	1	6
270	ARC24019.1	50S ribosomal protein L2 [Streptococcus sp. 'group B']	1	112	49.782	17	III	Colonizing	1	6
271	ARC24305.1	PTS mannose family transporter subunit IID [Streptococcus sp. 'group B']	1	112	40.147	17	III	Colonizing	1	6
272	ARC25128.2	PTS fructose transporter subunit IIC [Streptococcus sp. 'group B']	1	112	32.118	17	III	Colonizing	1	6
273	ARC25370.1	LemA family protein [Streptococcus sp. 'group B']	1	112	36.132	17	III	Colonizing	1	6
274	ARC24643.1	triose-phosphate isomerase [Streptococcus sp. 'group B']	1	112	32.921	17	III	Colonizing	1	6
275	ARC25354.1	ABC transporter substrate-binding protein [Streptococcus sp. 'group B']	1	112	25.694	17	III	Colonizing	1	6
276	ARC24158.1	50S ribosomal protein L13 [Streptococcus sp. 'group B']	1	112	16.862	17	III	Colonizing	1	6
277	ARC24346.1	BMP family ABC transporter substrate-binding protein [Streptococcus sp. 'group B']	1	112	42.556	17	III	Colonizing	1	6
278	ARC24159.1	30S ribosomal protein S9 [Streptococcus sp. 'group B']	1	112	28.103	17	III	Colonizing	1	6
279	ARC24018.1	50S ribosomal protein L23 [Streptococcus sp. 'group B']	1	112	30.512	17	III	Colonizing	1	6
280	ARC25027.1	LytR family transcriptional regulator [Streptococcus sp. 'group B']	1	112	16.059	17	III	Colonizing	1	6
281	ARC25518.1	D-alanyl-lipoteichoic acid biosynthesis protein DltD [Streptococcus sp. 'group B']	1	112	16.059	17	III	Colonizing	1	6
282	AVH83453.1	hypothetical protein A6J68_07845 [Streptococcus sp. 'group B']	1	112	28.103	17	III	Colonizing	1	6
283	ARC24739.1	ATP synthase subunit B [Streptococcus sp. 'group B']	1	112	20.876	17	III	Colonizing	1	6
284	ARC24821.1	signal recognition particle protein [Streptococcus sp. 'group B']	1	112	12.847	17	III	Colonizing	1	6
285	ARC24088.1	glutamine ABC transporter substrate-binding protein [Streptococcus sp. 'group B']	1	112	19.271	17	III	Colonizing	1	6
286	ARC25169.1	LTA synthase family protein [Streptococcus sp. 'group B']	1	112	15.256	17	III	Colonizing	1	6
287	ARC25276.1	50S ribosomal protein L1 [Streptococcus sp. 'group B']	1	112	8.8323	17	III	Colonizing	1	6
288	AVH83449.1	capsular polysaccharide biosynthesis protein CpsC [Streptococcus sp. 'group B']	1	112	13.65	17	III	Colonizing	1	6
289	ARC24306.1	PTS mannose/fructose/sorbose transporter subunit IIC [Streptococcus sp. 'group B']	1	112	9.6353	17	III	Colonizing	1	6
290	ARC23954.1	arginine deiminase [Streptococcus sp. 'group B']	1	112	0.80294	17	III	Colonizing	1	6
291	ARC24235.1	PASTA domain-containing protein [Streptococcus sp. 'group B']	1	112	7.2265	17	III	Colonizing	1	6
292	ARC24030.1	30S ribosomal protein S8 [Streptococcus sp. 'group B']	1	112	6.4235	17	III	Colonizing	1	6
293	AVH83466.1	surface protein [Streptococcus sp. 'group B']	1	112	13.65	17	III	Colonizing	1	6
294	ARC25503.1	30S ribosomal protein S12 [Streptococcus sp. 'group B']	1	112	10.438	17	III	Colonizing	1	6
295	ARC24798.1	ABC transporter ATP-binding protein [Streptococcus sp. 'group B']	1	112	10.438	17	III	Colonizing	1	6
296	ARC25352.2	membrane protein insertase YidC [Streptococcus sp. 'group B']	1	112	8.8323	17	III	Colonizing	1	6
297	ARC25469.1	aquaporin family protein [Streptococcus sp. 'group B']	1	112	9.6353	17	III	Colonizing	1	6
298	ARC24867.1	carbamoyl-phosphate synthase large subunit [Streptococcus sp. 'group B']	1	112	2.4088	17	III	Colonizing	1	6
299	ARC24831.1	phosphate ABC transporter substrate-binding protein [Streptococcus sp. 'group B']	1	112	11.241	17	III	Colonizing	1	6
300	ARC24340.1	tRNA guanosine(34) transglycosylase Tgt [Streptococcus sp. 'group B']	1	112	7.2265	17	III	Colonizing	1	6
301	ARC24015.1	30S ribosomal protein S10 [Streptococcus sp. 'group B']	1	112	5.6206	17	III	Colonizing	1	6
302	ARC23830.1	serine protease [Streptococcus sp. 'group B']	1	112	6.4235	17	III	Colonizing	1	6
303	ARC24041.1	30S ribosomal protein S11 [Streptococcus sp. 'group B']	1	112	8.0294	17	III	Colonizing	1	6
304	ARC25451.1	30S ribosomal protein S18 [Streptococcus sp. 'group B']	1	112	8.0294	17	III	Colonizing	1	6
305	ARC23963.1	PDZ domain-containing protein [Streptococcus sp. 'group B']	1	112	6.4235	17	III	Colonizing	1	6
306	ARC23843.1	penicillin-binding protein [Streptococcus sp. 'group B']	1	112	6.4235	17	III	Colonizing	1	6
307	ARC24601.1	glutamine ABC transporter substrate-binding protein [Streptococcus sp. 'group B']	1	112	6.4235	17	III	Colonizing	1	6
308	ARC24869.1	aspartate carbamoyltransferase catalytic subunit [Streptococcus sp. 'group B']	1	112	2.4088	17	III	Colonizing	1	6
309	ARC25150.1	50S ribosomal protein L21 [Streptococcus sp. 'group B']	1	112	3.2118	17	III	Colonizing	1	6
310	ARC24868.1	carbamoyl-phosphate synthase small subunit [Streptococcus sp. 'group B']	1	112	1.6059	17	III	Colonizing	1	6
311	ARC25221.1	sugar ABC transporter substrate-binding protein [Streptococcus sp. 'group B']	2	112	198.98	17	III	Colonizing	2	6
312	ARC24017.1	50S ribosomal protein L4 [Streptococcus sp. 'group B']	2	112	52.399	17	III	Colonizing	2	6
313	ARC23977.1	CHAP domain-containing protein [Streptococcus sp. 'group B']	2	112	84.264	17	III	Colonizing	2	6
314	ARC25130.1	choline-binding protein [Streptococcus sp. 'group B']	2	112	98.426	17	III	Colonizing	2	6
315	ARC24099.1	peptide ABC transporter substrate-binding protein [Streptococcus sp. 'group B']	2	112	63.729	17	III	Colonizing	2	6
316	ARC24797.1	BMP family ABC transporter substrate-binding protein [Streptococcus sp. 'group B']	2	112	54.524	17	III	Colonizing	2	6
317	ARC23930.1	30S ribosomal protein S4 [Streptococcus sp. 'group B']	2	112	53.108	17	III	Colonizing	2	6
318	ARC24022.1	30S ribosomal protein S3 [Streptococcus sp. 'group B']	2	112	43.902	17	III	Colonizing	2	6
319	ARC24743.1	ATP synthase subunit beta [Streptococcus sp. 'group B']	2	112	38.946	17	III	Colonizing	2	6
320	ARC25229.1	amino acid ABC transporter permease [Streptococcus sp. 'group B']	2	112	39.654	17	III	Colonizing	2	6
321	ARC24741.1	ATP synthase subunit alpha [Streptococcus sp. 'group B']	2	112	27.616	17	III	Colonizing	2	6
322	ARC24532.1	acid phosphatase AphA [Streptococcus sp. 'group B']	2	112	49.567	17	III	Colonizing	2	6
323	ARC24012.1	bifunctional acetaldehyde-CoA/alcohol dehydrogenase [Streptococcus sp. 'group B']	2	112	29.74	17	III	Colonizing	2	6
324	ARC24016.1	50S ribosomal protein L3 [Streptococcus sp. 'group B']	2	112	60.189	17	III	Colonizing	2	6
325	ARC25115.1	bifunctional metallophosphatase/5'-nucleotidase [Streptococcus sp. 'group B']	2	112	50.983	17	III	Colonizing	2	6
326	ARC24684.1	foldase [Streptococcus sp. 'group B']	2	112	24.075	17	III	Colonizing	2	6
327	ARC24513.1	50S ribosomal protein L19 [Streptococcus sp. 'group B']	2	112	22.659	17	III	Colonizing	2	6
328	ARC25007.1	30S ribosomal protein S1 [Streptococcus sp. 'group B']	2	112	74.351	17	III	Colonizing	2	6
329	ARC24246.1	penicillin-binding protein [Streptococcus sp. 'group B']	2	112	31.156	17	III	Colonizing	2	6
330	ARC24108.1	penicillin-binding protein [Streptococcus sp. 'group B']	2	112	53.108	17	III	Colonizing	2	6
331	ARC24326.1	translation initiation factor IF-2 [Streptococcus sp. 'group B']	2	112	33.989	17	III	Colonizing	2	6
332	ARC24019.1	50S ribosomal protein L2 [Streptococcus sp. 'group B']	2	112	33.989	17	III	Colonizing	2	6
333	ARC24305.1	PTS mannose family transporter subunit IID [Streptococcus sp. 'group B']	2	112	19.827	17	III	Colonizing	2	6
334	ARC25128.2	PTS fructose transporter subunit IIC [Streptococcus sp. 'group B']	2	112	14.87	17	III	Colonizing	2	6
335	ARC25370.1	LemA family protein [Streptococcus sp. 'group B']	2	112	18.411	17	III	Colonizing	2	6
336	ARC24643.1	triose-phosphate isomerase [Streptococcus sp. 'group B']	2	112	31.865	17	III	Colonizing	2	6
337	ARC25354.1	ABC transporter substrate-binding protein [Streptococcus sp. 'group B']	2	112	21.951	17	III	Colonizing	2	6
338	ARC24158.1	50S ribosomal protein L13 [Streptococcus sp. 'group B']	2	112	25.492	17	III	Colonizing	2	6
339	ARC24346.1	BMP family ABC transporter substrate-binding protein [Streptococcus sp. 'group B']	2	112	42.486	17	III	Colonizing	2	6
340	ARC24159.1	30S ribosomal protein S9 [Streptococcus sp. 'group B']	2	112	14.87	17	III	Colonizing	2	6
341	ARC24018.1	50S ribosomal protein L23 [Streptococcus sp. 'group B']	2	112	16.286	17	III	Colonizing	2	6
342	ARC25027.1	LytR family transcriptional regulator [Streptococcus sp. 'group B']	2	112	9.9134	17	III	Colonizing	2	6
343	ARC25518.1	D-alanyl-lipoteichoic acid biosynthesis protein DltD [Streptococcus sp. 'group B']	2	112	13.454	17	III	Colonizing	2	6
344	AVH83453.1	hypothetical protein A6J68_07845 [Streptococcus sp. 'group B']	2	112	19.827	17	III	Colonizing	2	6
345	ARC24739.1	ATP synthase subunit B [Streptococcus sp. 'group B']	2	112	3.5405	17	III	Colonizing	2	6
346	ARC24821.1	signal recognition particle protein [Streptococcus sp. 'group B']	2	112	14.87	17	III	Colonizing	2	6
347	ARC24088.1	glutamine ABC transporter substrate-binding protein [Streptococcus sp. 'group B']	2	112	12.038	17	III	Colonizing	2	6
348	ARC25169.1	LTA synthase family protein [Streptococcus sp. 'group B']	2	112	12.746	17	III	Colonizing	2	6
349	ARC25276.1	50S ribosomal protein L1 [Streptococcus sp. 'group B']	2	112	9.9134	17	III	Colonizing	2	6
350	AVH83449.1	capsular polysaccharide biosynthesis protein CpsC [Streptococcus sp. 'group B']	2	112	9.9134	17	III	Colonizing	2	6
351	ARC24306.1	PTS mannose/fructose/sorbose transporter subunit IIC [Streptococcus sp. 'group B']	2	112	7.7891	17	III	Colonizing	2	6
352	ARC23954.1	arginine deiminase [Streptococcus sp. 'group B']	2	112	19.119	17	III	Colonizing	2	6
353	ARC24235.1	PASTA domain-containing protein [Streptococcus sp. 'group B']	2	112	12.746	17	III	Colonizing	2	6
354	ARC24030.1	30S ribosomal protein S8 [Streptococcus sp. 'group B']	2	112	15.578	17	III	Colonizing	2	6
355	AVH83466.1	surface protein [Streptococcus sp. 'group B']	2	112	16.286	17	III	Colonizing	2	6
356	ARC25503.1	30S ribosomal protein S12 [Streptococcus sp. 'group B']	2	112	9.9134	17	III	Colonizing	2	6
357	ARC24798.1	ABC transporter ATP-binding protein [Streptococcus sp. 'group B']	2	112	8.4972	17	III	Colonizing	2	6
358	ARC25352.2	membrane protein insertase YidC [Streptococcus sp. 'group B']	2	112	7.7891	17	III	Colonizing	2	6
359	ARC25469.1	aquaporin family protein [Streptococcus sp. 'group B']	2	112	5.6648	17	III	Colonizing	2	6
360	ARC24867.1	carbamoyl-phosphate synthase large subunit [Streptococcus sp. 'group B']	2	112	18.411	17	III	Colonizing	2	6
361	ARC24831.1	phosphate ABC transporter substrate-binding protein [Streptococcus sp. 'group B']	2	112	7.081	17	III	Colonizing	2	6
362	ARC24340.1	tRNA guanosine(34) transglycosylase Tgt [Streptococcus sp. 'group B']	2	112	5.6648	17	III	Colonizing	2	6
363	ARC24015.1	30S ribosomal protein S10 [Streptococcus sp. 'group B']	2	112	3.5405	17	III	Colonizing	2	6
364	ARC23830.1	serine protease [Streptococcus sp. 'group B']	2	112	20.535	17	III	Colonizing	2	6
365	ARC24041.1	30S ribosomal protein S11 [Streptococcus sp. 'group B']	2	112	4.9567	17	III	Colonizing	2	6
366	ARC25451.1	30S ribosomal protein S18 [Streptococcus sp. 'group B']	2	112	9.9134	17	III	Colonizing	2	6
367	ARC23963.1	PDZ domain-containing protein [Streptococcus sp. 'group B']	2	112	2.8324	17	III	Colonizing	2	6
368	ARC23843.1	penicillin-binding protein [Streptococcus sp. 'group B']	2	112	5.6648	17	III	Colonizing	2	6
369	ARC24601.1	glutamine ABC transporter substrate-binding protein [Streptococcus sp. 'group B']	2	112	12.038	17	III	Colonizing	2	6
370	ARC24869.1	aspartate carbamoyltransferase catalytic subunit [Streptococcus sp. 'group B']	2	112	11.33	17	III	Colonizing	2	6
371	ARC25150.1	50S ribosomal protein L21 [Streptococcus sp. 'group B']	2	112	3.5405	17	III	Colonizing	2	6
372	ARC24868.1	carbamoyl-phosphate synthase small subunit [Streptococcus sp. 'group B']	2	112	5.6648	17	III	Colonizing	2	6
373	ARC25221.1	sugar ABC transporter substrate-binding protein [Streptococcus sp. 'group B']	3	112	55.757	17	III	Colonizing	3	6
374	ARC24017.1	50S ribosomal protein L4 [Streptococcus sp. 'group B']	3	112	177.11	17	III	Colonizing	3	6
375	ARC23977.1	CHAP domain-containing protein [Streptococcus sp. 'group B']	3	112	77.896	17	III	Colonizing	3	6
376	ARC25130.1	choline-binding protein [Streptococcus sp. 'group B']	3	112	72.156	17	III	Colonizing	3	6
377	ARC24099.1	peptide ABC transporter substrate-binding protein [Streptococcus sp. 'group B']	3	112	109.87	17	III	Colonizing	3	6
378	ARC24797.1	BMP family ABC transporter substrate-binding protein [Streptococcus sp. 'group B']	3	112	103.31	17	III	Colonizing	3	6
379	ARC23930.1	30S ribosomal protein S4 [Streptococcus sp. 'group B']	3	112	69.696	17	III	Colonizing	3	6
380	ARC24022.1	30S ribosomal protein S3 [Streptococcus sp. 'group B']	3	112	70.516	17	III	Colonizing	3	6
381	ARC24743.1	ATP synthase subunit beta [Streptococcus sp. 'group B']	3	112	95.934	17	III	Colonizing	3	6
382	ARC25229.1	amino acid ABC transporter permease [Streptococcus sp. 'group B']	3	112	98.394	17	III	Colonizing	3	6
383	ARC24741.1	ATP synthase subunit alpha [Streptococcus sp. 'group B']	3	112	72.976	17	III	Colonizing	3	6
384	ARC24532.1	acid phosphatase AphA [Streptococcus sp. 'group B']	3	112	33.618	17	III	Colonizing	3	6
385	ARC24012.1	bifunctional acetaldehyde-CoA/alcohol dehydrogenase [Streptococcus sp. 'group B']	3	112	50.837	17	III	Colonizing	3	6
386	ARC24016.1	50S ribosomal protein L3 [Streptococcus sp. 'group B']	3	112	41.818	17	III	Colonizing	3	6
387	ARC25115.1	bifunctional metallophosphatase/5'-nucleotidase [Streptococcus sp. 'group B']	3	112	26.238	17	III	Colonizing	3	6
388	ARC24684.1	foldase [Streptococcus sp. 'group B']	3	112	75.436	17	III	Colonizing	3	6
389	ARC24513.1	50S ribosomal protein L19 [Streptococcus sp. 'group B']	3	112	75.436	17	III	Colonizing	3	6
390	ARC25007.1	30S ribosomal protein S1 [Streptococcus sp. 'group B']	3	112	18.859	17	III	Colonizing	3	6
391	ARC24246.1	penicillin-binding protein [Streptococcus sp. 'group B']	3	112	46.737	17	III	Colonizing	3	6
392	ARC24108.1	penicillin-binding protein [Streptococcus sp. 'group B']	3	112	31.158	17	III	Colonizing	3	6
393	ARC24326.1	translation initiation factor IF-2 [Streptococcus sp. 'group B']	3	112	35.258	17	III	Colonizing	3	6
394	ARC24019.1	50S ribosomal protein L2 [Streptococcus sp. 'group B']	3	112	38.538	17	III	Colonizing	3	6
395	ARC24305.1	PTS mannose family transporter subunit IID [Streptococcus sp. 'group B']	3	112	33.618	17	III	Colonizing	3	6
396	ARC25128.2	PTS fructose transporter subunit IIC [Streptococcus sp. 'group B']	3	112	49.197	17	III	Colonizing	3	6
397	ARC25370.1	LemA family protein [Streptococcus sp. 'group B']	3	112	32.798	17	III	Colonizing	3	6
398	ARC24643.1	triose-phosphate isomerase [Streptococcus sp. 'group B']	3	112	9.0195	17	III	Colonizing	3	6
399	ARC25354.1	ABC transporter substrate-binding protein [Streptococcus sp. 'group B']	3	112	19.679	17	III	Colonizing	3	6
400	ARC24158.1	50S ribosomal protein L13 [Streptococcus sp. 'group B']	3	112	19.679	17	III	Colonizing	3	6
401	ARC24346.1	BMP family ABC transporter substrate-binding protein [Streptococcus sp. 'group B']	3	112	22.959	17	III	Colonizing	3	6
402	ARC24159.1	30S ribosomal protein S9 [Streptococcus sp. 'group B']	3	112	20.499	17	III	Colonizing	3	6
403	ARC24018.1	50S ribosomal protein L23 [Streptococcus sp. 'group B']	3	112	11.479	17	III	Colonizing	3	6
404	ARC25027.1	LytR family transcriptional regulator [Streptococcus sp. 'group B']	3	112	19.679	17	III	Colonizing	3	6
405	ARC25518.1	D-alanyl-lipoteichoic acid biosynthesis protein DltD [Streptococcus sp. 'group B']	3	112	22.959	17	III	Colonizing	3	6
406	AVH83453.1	hypothetical protein A6J68_07845 [Streptococcus sp. 'group B']	3	112	6.5596	17	III	Colonizing	3	6
407	ARC24739.1	ATP synthase subunit B [Streptococcus sp. 'group B']	3	112	14.759	17	III	Colonizing	3	6
408	ARC24821.1	signal recognition particle protein [Streptococcus sp. 'group B']	3	112	12.299	17	III	Colonizing	3	6
409	ARC24088.1	glutamine ABC transporter substrate-binding protein [Streptococcus sp. 'group B']	3	112	13.939	17	III	Colonizing	3	6
410	ARC25169.1	LTA synthase family protein [Streptococcus sp. 'group B']	3	112	19.679	17	III	Colonizing	3	6
411	ARC25276.1	50S ribosomal protein L1 [Streptococcus sp. 'group B']	3	112	20.499	17	III	Colonizing	3	6
412	AVH83449.1	capsular polysaccharide biosynthesis protein CpsC [Streptococcus sp. 'group B']	3	112	21.319	17	III	Colonizing	3	6
413	ARC24306.1	PTS mannose/fructose/sorbose transporter subunit IIC [Streptococcus sp. 'group B']	3	112	12.299	17	III	Colonizing	3	6
414	ARC23954.1	arginine deiminase [Streptococcus sp. 'group B']	3	112	11.479	17	III	Colonizing	3	6
415	ARC24235.1	PASTA domain-containing protein [Streptococcus sp. 'group B']	3	112	13.119	17	III	Colonizing	3	6
416	ARC24030.1	30S ribosomal protein S8 [Streptococcus sp. 'group B']	3	112	7.3796	17	III	Colonizing	3	6
417	AVH83466.1	surface protein [Streptococcus sp. 'group B']	3	112	18.859	17	III	Colonizing	3	6
418	ARC25503.1	30S ribosomal protein S12 [Streptococcus sp. 'group B']	3	112	8.1995	17	III	Colonizing	3	6
419	ARC24798.1	ABC transporter ATP-binding protein [Streptococcus sp. 'group B']	3	112	7.3796	17	III	Colonizing	3	6
420	ARC25352.2	membrane protein insertase YidC [Streptococcus sp. 'group B']	3	112	9.8394	17	III	Colonizing	3	6
421	ARC25469.1	aquaporin family protein [Streptococcus sp. 'group B']	3	112	8.1995	17	III	Colonizing	3	6
422	ARC24867.1	carbamoyl-phosphate synthase large subunit [Streptococcus sp. 'group B']	3	112	4.0998	17	III	Colonizing	3	6
423	ARC24831.1	phosphate ABC transporter substrate-binding protein [Streptococcus sp. 'group B']	3	112	10.659	17	III	Colonizing	3	6
424	ARC24340.1	tRNA guanosine(34) transglycosylase Tgt [Streptococcus sp. 'group B']	3	112	14.759	17	III	Colonizing	3	6
425	ARC24015.1	30S ribosomal protein S10 [Streptococcus sp. 'group B']	3	112	5.7397	17	III	Colonizing	3	6
426	ARC23830.1	serine protease [Streptococcus sp. 'group B']	3	112	2.4599	17	III	Colonizing	3	6
427	ARC24041.1	30S ribosomal protein S11 [Streptococcus sp. 'group B']	3	112	6.5596	17	III	Colonizing	3	6
428	ARC25451.1	30S ribosomal protein S18 [Streptococcus sp. 'group B']	3	112	7.3796	17	III	Colonizing	3	6
429	ARC23963.1	PDZ domain-containing protein [Streptococcus sp. 'group B']	3	112	10.659	17	III	Colonizing	3	6
430	ARC23843.1	penicillin-binding protein [Streptococcus sp. 'group B']	3	112	8.1995	17	III	Colonizing	3	6
431	ARC24601.1	glutamine ABC transporter substrate-binding protein [Streptococcus sp. 'group B']	3	112	4.9197	17	III	Colonizing	3	6
432	ARC24869.1	aspartate carbamoyltransferase catalytic subunit [Streptococcus sp. 'group B']	3	112	3.2798	17	III	Colonizing	3	6
433	ARC25150.1	50S ribosomal protein L21 [Streptococcus sp. 'group B']	3	112	4.9197	17	III	Colonizing	3	6
434	ARC24868.1	carbamoyl-phosphate synthase small subunit [Streptococcus sp. 'group B']	3	112	2.4599	17	III	Colonizing	3	6
435	ARC25221.1	sugar ABC transporter substrate-binding protein [Streptococcus sp. 'group B']	1	653	173.12	12	II	Colonizing	1	6
436	ARC24017.1	50S ribosomal protein L4 [Streptococcus sp. 'group B']	1	653	155.5	12	II	Colonizing	1	6
437	ARC23977.1	CHAP domain-containing protein [Streptococcus sp. 'group B']	1	653	93.299	12	II	Colonizing	1	6
438	ARC25130.1	choline-binding protein [Streptococcus sp. 'group B']	1	653	107.81	12	II	Colonizing	1	6
439	ARC24099.1	peptide ABC transporter substrate-binding protein [Streptococcus sp. 'group B']	1	653	25.916	12	II	Colonizing	1	6
440	ARC24797.1	BMP family ABC transporter substrate-binding protein [Streptococcus sp. 'group B']	1	653	26.953	12	II	Colonizing	1	6
441	ARC23930.1	30S ribosomal protein S4 [Streptococcus sp. 'group B']	1	653	72.566	12	II	Colonizing	1	6
442	ARC24022.1	30S ribosomal protein S3 [Streptococcus sp. 'group B']	1	653	73.603	12	II	Colonizing	1	6
443	ARC24743.1	ATP synthase subunit beta [Streptococcus sp. 'group B']	1	653	39.393	12	II	Colonizing	1	6
444	ARC25229.1	amino acid ABC transporter permease [Streptococcus sp. 'group B']	1	653	26.953	12	II	Colonizing	1	6
445	ARC24741.1	ATP synthase subunit alpha [Streptococcus sp. 'group B']	1	653	31.1	12	II	Colonizing	1	6
446	ARC24532.1	acid phosphatase AphA [Streptococcus sp. 'group B']	1	653	64.273	12	II	Colonizing	1	6
447	ARC24012.1	bifunctional acetaldehyde-CoA/alcohol dehydrogenase [Streptococcus sp. 'group B']	1	653	48.723	12	II	Colonizing	1	6
448	ARC24016.1	50S ribosomal protein L3 [Streptococcus sp. 'group B']	1	653	55.979	12	II	Colonizing	1	6
449	ARC25115.1	bifunctional metallophosphatase/5'-nucleotidase [Streptococcus sp. 'group B']	1	653	10.367	12	II	Colonizing	1	6
450	ARC24684.1	foldase [Streptococcus sp. 'group B']	1	653	15.55	12	II	Colonizing	1	6
451	ARC24513.1	50S ribosomal protein L19 [Streptococcus sp. 'group B']	1	653	47.686	12	II	Colonizing	1	6
452	ARC25007.1	30S ribosomal protein S1 [Streptococcus sp. 'group B']	1	653	40.43	12	II	Colonizing	1	6
453	ARC24246.1	penicillin-binding protein [Streptococcus sp. 'group B']	1	653	23.843	12	II	Colonizing	1	6
454	ARC24108.1	penicillin-binding protein [Streptococcus sp. 'group B']	1	653	41.466	12	II	Colonizing	1	6
455	ARC24326.1	translation initiation factor IF-2 [Streptococcus sp. 'group B']	1	653	33.173	12	II	Colonizing	1	6
456	ARC24019.1	50S ribosomal protein L2 [Streptococcus sp. 'group B']	1	653	25.916	12	II	Colonizing	1	6
457	ARC24305.1	PTS mannose family transporter subunit IID [Streptococcus sp. 'group B']	1	653	9.3299	12	II	Colonizing	1	6
458	ARC25128.2	PTS fructose transporter subunit IIC [Streptococcus sp. 'group B']	1	653	10.367	12	II	Colonizing	1	6
459	ARC25370.1	LemA family protein [Streptococcus sp. 'group B']	1	653	13.477	12	II	Colonizing	1	6
460	ARC24643.1	triose-phosphate isomerase [Streptococcus sp. 'group B']	1	653	40.43	12	II	Colonizing	1	6
461	ARC25354.1	ABC transporter substrate-binding protein [Streptococcus sp. 'group B']	1	653	14.513	12	II	Colonizing	1	6
462	ARC24158.1	50S ribosomal protein L13 [Streptococcus sp. 'group B']	1	653	35.246	12	II	Colonizing	1	6
463	ARC24346.1	BMP family ABC transporter substrate-binding protein [Streptococcus sp. 'group B']	1	653	2.0733	12	II	Colonizing	1	6
464	ARC24159.1	30S ribosomal protein S9 [Streptococcus sp. 'group B']	1	653	21.77	12	II	Colonizing	1	6
465	ARC24018.1	50S ribosomal protein L23 [Streptococcus sp. 'group B']	1	653	29.026	12	II	Colonizing	1	6
466	ARC25027.1	LytR family transcriptional regulator [Streptococcus sp. 'group B']	1	653	2.0733	12	II	Colonizing	1	6
467	ARC25518.1	D-alanyl-lipoteichoic acid biosynthesis protein DltD [Streptococcus sp. 'group B']	1	653	15.55	12	II	Colonizing	1	6
468	AVH83453.1	hypothetical protein A6J68_07845 [Streptococcus sp. 'group B']	1	653	6.2199	12	II	Colonizing	1	6
469	ARC24739.1	ATP synthase subunit B [Streptococcus sp. 'group B']	1	653	5.1833	12	II	Colonizing	1	6
470	ARC24821.1	signal recognition particle protein [Streptococcus sp. 'group B']	1	653	15.55	12	II	Colonizing	1	6
471	ARC24088.1	glutamine ABC transporter substrate-binding protein [Streptococcus sp. 'group B']	1	653	3.11	12	II	Colonizing	1	6
472	ARC25169.1	LTA synthase family protein [Streptococcus sp. 'group B']	1	653	4.1466	12	II	Colonizing	1	6
473	ARC25276.1	50S ribosomal protein L1 [Streptococcus sp. 'group B']	1	653	24.88	12	II	Colonizing	1	6
474	AVH83449.1	capsular polysaccharide biosynthesis protein CpsC [Streptococcus sp. 'group B']	1	653	5.1833	12	II	Colonizing	1	6
475	ARC24306.1	PTS mannose/fructose/sorbose transporter subunit IIC [Streptococcus sp. 'group B']	1	653	8.2933	12	II	Colonizing	1	6
476	ARC23954.1	arginine deiminase [Streptococcus sp. 'group B']	1	653	19.696	12	II	Colonizing	1	6
477	ARC24235.1	PASTA domain-containing protein [Streptococcus sp. 'group B']	1	653	4.1466	12	II	Colonizing	1	6
478	ARC24030.1	30S ribosomal protein S8 [Streptococcus sp. 'group B']	1	653	9.3299	12	II	Colonizing	1	6
479	AVH83466.1	surface protein [Streptococcus sp. 'group B']	1	653	5.1833	12	II	Colonizing	1	6
480	ARC25503.1	30S ribosomal protein S12 [Streptococcus sp. 'group B']	1	653	6.2199	12	II	Colonizing	1	6
481	ARC24798.1	ABC transporter ATP-binding protein [Streptococcus sp. 'group B']	1	653	5.1833	12	II	Colonizing	1	6
482	ARC25352.2	membrane protein insertase YidC [Streptococcus sp. 'group B']	1	653	5.1833	12	II	Colonizing	1	6
483	ARC25469.1	aquaporin family protein [Streptococcus sp. 'group B']	1	653	6.2199	12	II	Colonizing	1	6
484	ARC24867.1	carbamoyl-phosphate synthase large subunit [Streptococcus sp. 'group B']	1	653	1.0367	12	II	Colonizing	1	6
485	ARC24831.1	phosphate ABC transporter substrate-binding protein [Streptococcus sp. 'group B']	1	653	4.1466	12	II	Colonizing	1	6
486	ARC24340.1	tRNA guanosine(34) transglycosylase Tgt [Streptococcus sp. 'group B']	1	653	11.403	12	II	Colonizing	1	6
487	ARC24015.1	30S ribosomal protein S10 [Streptococcus sp. 'group B']	1	653	17.623	12	II	Colonizing	1	6
488	ARC23830.1	serine protease [Streptococcus sp. 'group B']	1	653	9.3299	12	II	Colonizing	1	6
489	ARC24041.1	30S ribosomal protein S11 [Streptococcus sp. 'group B']	1	653	11.403	12	II	Colonizing	1	6
490	ARC25451.1	30S ribosomal protein S18 [Streptococcus sp. 'group B']	1	653	14.513	12	II	Colonizing	1	6
491	ARC23963.1	PDZ domain-containing protein [Streptococcus sp. 'group B']	1	653	2.0733	12	II	Colonizing	1	6
492	ARC23843.1	penicillin-binding protein [Streptococcus sp. 'group B']	1	653	2.0733	12	II	Colonizing	1	6
493	ARC24601.1	glutamine ABC transporter substrate-binding protein [Streptococcus sp. 'group B']	1	653	5.1833	12	II	Colonizing	1	6
494	ARC24869.1	aspartate carbamoyltransferase catalytic subunit [Streptococcus sp. 'group B']	1	653	3.11	12	II	Colonizing	1	6
495	ARC25150.1	50S ribosomal protein L21 [Streptococcus sp. 'group B']	1	653	8.2933	12	II	Colonizing	1	6
496	ARC24868.1	carbamoyl-phosphate synthase small subunit [Streptococcus sp. 'group B']	1	653	4.1466	12	II	Colonizing	1	6
497	ARC25221.1	sugar ABC transporter substrate-binding protein [Streptococcus sp. 'group B']	2	653	155.54	12	II	Colonizing	2	6
498	ARC24017.1	50S ribosomal protein L4 [Streptococcus sp. 'group B']	2	653	148.83	12	II	Colonizing	2	6
499	ARC23977.1	CHAP domain-containing protein [Streptococcus sp. 'group B']	2	653	96.235	12	II	Colonizing	2	6
500	ARC25130.1	choline-binding protein [Streptococcus sp. 'group B']	2	653	95.116	12	II	Colonizing	2	6
501	ARC24099.1	peptide ABC transporter substrate-binding protein [Streptococcus sp. 'group B']	2	653	34.689	12	II	Colonizing	2	6
502	ARC24797.1	BMP family ABC transporter substrate-binding protein [Streptococcus sp. 'group B']	2	653	32.451	12	II	Colonizing	2	6
503	ARC23930.1	30S ribosomal protein S4 [Streptococcus sp. 'group B']	2	653	69.379	12	II	Colonizing	2	6
504	ARC24022.1	30S ribosomal protein S3 [Streptococcus sp. 'group B']	2	653	68.26	12	II	Colonizing	2	6
505	ARC24743.1	ATP synthase subunit beta [Streptococcus sp. 'group B']	2	653	44.761	12	II	Colonizing	2	6
506	ARC25229.1	amino acid ABC transporter permease [Streptococcus sp. 'group B']	2	653	22.38	12	II	Colonizing	2	6
507	ARC24741.1	ATP synthase subunit alpha [Streptococcus sp. 'group B']	2	653	34.689	12	II	Colonizing	2	6
508	ARC24532.1	acid phosphatase AphA [Streptococcus sp. 'group B']	2	653	29.094	12	II	Colonizing	2	6
509	ARC24012.1	bifunctional acetaldehyde-CoA/alcohol dehydrogenase [Streptococcus sp. 'group B']	2	653	40.284	12	II	Colonizing	2	6
510	ARC24016.1	50S ribosomal protein L3 [Streptococcus sp. 'group B']	2	653	29.094	12	II	Colonizing	2	6
511	ARC25115.1	bifunctional metallophosphatase/5'-nucleotidase [Streptococcus sp. 'group B']	2	653	12.309	12	II	Colonizing	2	6
512	ARC24684.1	foldase [Streptococcus sp. 'group B']	2	653	16.785	12	II	Colonizing	2	6
513	ARC24513.1	50S ribosomal protein L19 [Streptococcus sp. 'group B']	2	653	38.046	12	II	Colonizing	2	6
514	ARC25007.1	30S ribosomal protein S1 [Streptococcus sp. 'group B']	2	653	46.999	12	II	Colonizing	2	6
515	ARC24246.1	penicillin-binding protein [Streptococcus sp. 'group B']	2	653	20.142	12	II	Colonizing	2	6
516	ARC24108.1	penicillin-binding protein [Streptococcus sp. 'group B']	2	653	26.856	12	II	Colonizing	2	6
517	ARC24326.1	translation initiation factor IF-2 [Streptococcus sp. 'group B']	2	653	41.403	12	II	Colonizing	2	6
518	ARC24019.1	50S ribosomal protein L2 [Streptococcus sp. 'group B']	2	653	29.094	12	II	Colonizing	2	6
519	ARC24305.1	PTS mannose family transporter subunit IID [Streptococcus sp. 'group B']	2	653	10.071	12	II	Colonizing	2	6
520	ARC25128.2	PTS fructose transporter subunit IIC [Streptococcus sp. 'group B']	2	653	10.071	12	II	Colonizing	2	6
521	ARC25370.1	LemA family protein [Streptococcus sp. 'group B']	2	653	12.309	12	II	Colonizing	2	6
522	ARC24643.1	triose-phosphate isomerase [Streptococcus sp. 'group B']	2	653	26.856	12	II	Colonizing	2	6
523	ARC25354.1	ABC transporter substrate-binding protein [Streptococcus sp. 'group B']	2	653	13.428	12	II	Colonizing	2	6
524	ARC24158.1	50S ribosomal protein L13 [Streptococcus sp. 'group B']	2	653	34.689	12	II	Colonizing	2	6
525	ARC24346.1	BMP family ABC transporter substrate-binding protein [Streptococcus sp. 'group B']	2	653	5.5951	12	II	Colonizing	2	6
526	ARC24159.1	30S ribosomal protein S9 [Streptococcus sp. 'group B']	2	653	20.142	12	II	Colonizing	2	6
527	ARC24018.1	50S ribosomal protein L23 [Streptococcus sp. 'group B']	2	653	26.856	12	II	Colonizing	2	6
528	ARC25027.1	LytR family transcriptional regulator [Streptococcus sp. 'group B']	2	653	2.238	12	II	Colonizing	2	6
529	ARC25518.1	D-alanyl-lipoteichoic acid biosynthesis protein DltD [Streptococcus sp. 'group B']	2	653	11.19	12	II	Colonizing	2	6
530	AVH83453.1	hypothetical protein A6J68_07845 [Streptococcus sp. 'group B']	2	653	7.8331	12	II	Colonizing	2	6
531	ARC24739.1	ATP synthase subunit B [Streptococcus sp. 'group B']	2	653	7.8331	12	II	Colonizing	2	6
532	ARC24821.1	signal recognition particle protein [Streptococcus sp. 'group B']	2	653	16.785	12	II	Colonizing	2	6
533	ARC24088.1	glutamine ABC transporter substrate-binding protein [Streptococcus sp. 'group B']	2	653	4.4761	12	II	Colonizing	2	6
534	ARC25169.1	LTA synthase family protein [Streptococcus sp. 'group B']	2	653	6.7141	12	II	Colonizing	2	6
535	ARC25276.1	50S ribosomal protein L1 [Streptococcus sp. 'group B']	2	653	24.618	12	II	Colonizing	2	6
536	AVH83449.1	capsular polysaccharide biosynthesis protein CpsC [Streptococcus sp. 'group B']	2	653	8.9521	12	II	Colonizing	2	6
537	ARC24306.1	PTS mannose/fructose/sorbose transporter subunit IIC [Streptococcus sp. 'group B']	2	653	12.309	12	II	Colonizing	2	6
538	ARC23954.1	arginine deiminase [Streptococcus sp. 'group B']	2	653	16.785	12	II	Colonizing	2	6
539	ARC24235.1	PASTA domain-containing protein [Streptococcus sp. 'group B']	2	653	5.5951	12	II	Colonizing	2	6
540	ARC24030.1	30S ribosomal protein S8 [Streptococcus sp. 'group B']	2	653	10.071	12	II	Colonizing	2	6
541	AVH83466.1	surface protein [Streptococcus sp. 'group B']	2	653	1.119	12	II	Colonizing	2	6
542	ARC25503.1	30S ribosomal protein S12 [Streptococcus sp. 'group B']	2	653	11.19	12	II	Colonizing	2	6
543	ARC24798.1	ABC transporter ATP-binding protein [Streptococcus sp. 'group B']	2	653	11.19	12	II	Colonizing	2	6
544	ARC25352.2	membrane protein insertase YidC [Streptococcus sp. 'group B']	2	653	7.8331	12	II	Colonizing	2	6
545	ARC25469.1	aquaporin family protein [Streptococcus sp. 'group B']	2	653	3.357	12	II	Colonizing	2	6
546	ARC24867.1	carbamoyl-phosphate synthase large subunit [Streptococcus sp. 'group B']	2	653	2.238	12	II	Colonizing	2	6
547	ARC24831.1	phosphate ABC transporter substrate-binding protein [Streptococcus sp. 'group B']	2	653	2.238	12	II	Colonizing	2	6
548	ARC24340.1	tRNA guanosine(34) transglycosylase Tgt [Streptococcus sp. 'group B']	2	653	12.309	12	II	Colonizing	2	6
549	ARC24015.1	30S ribosomal protein S10 [Streptococcus sp. 'group B']	2	653	13.428	12	II	Colonizing	2	6
550	ARC23830.1	serine protease [Streptococcus sp. 'group B']	2	653	13.428	12	II	Colonizing	2	6
551	ARC24041.1	30S ribosomal protein S11 [Streptococcus sp. 'group B']	2	653	10.071	12	II	Colonizing	2	6
552	ARC25451.1	30S ribosomal protein S18 [Streptococcus sp. 'group B']	2	653	4.4761	12	II	Colonizing	2	6
553	ARC23963.1	PDZ domain-containing protein [Streptococcus sp. 'group B']	2	653	6.7141	12	II	Colonizing	2	6
554	ARC23843.1	penicillin-binding protein [Streptococcus sp. 'group B']	2	653	4.4761	12	II	Colonizing	2	6
555	ARC24601.1	glutamine ABC transporter substrate-binding protein [Streptococcus sp. 'group B']	2	653	1.119	12	II	Colonizing	2	6
556	ARC24869.1	aspartate carbamoyltransferase catalytic subunit [Streptococcus sp. 'group B']	2	653	3.357	12	II	Colonizing	2	6
557	ARC25150.1	50S ribosomal protein L21 [Streptococcus sp. 'group B']	2	653	11.19	12	II	Colonizing	2	6
558	ARC24868.1	carbamoyl-phosphate synthase small subunit [Streptococcus sp. 'group B']	2	653	2.238	12	II	Colonizing	2	6
559	ARC25221.1	sugar ABC transporter substrate-binding protein [Streptococcus sp. 'group B']	1	411	61.199	17	III	Invasive	4	6
560	ARC24017.1	50S ribosomal protein L4 [Streptococcus sp. 'group B']	1	411	156.64	17	III	Invasive	4	6
561	ARC23977.1	CHAP domain-containing protein [Streptococcus sp. 'group B']	1	411	118.03	17	III	Invasive	4	6
562	ARC25130.1	choline-binding protein [Streptococcus sp. 'group B']	1	411	86.698	17	III	Invasive	4	6
563	ARC24099.1	peptide ABC transporter substrate-binding protein [Streptococcus sp. 'group B']	1	411	72.856	17	III	Invasive	4	6
564	ARC24797.1	BMP family ABC transporter substrate-binding protein [Streptococcus sp. 'group B']	1	411	59.742	17	III	Invasive	4	6
565	ARC23930.1	30S ribosomal protein S4 [Streptococcus sp. 'group B']	1	411	72.127	17	III	Invasive	4	6
566	ARC24022.1	30S ribosomal protein S3 [Streptococcus sp. 'group B']	1	411	60.47	17	III	Invasive	4	6
567	ARC24743.1	ATP synthase subunit beta [Streptococcus sp. 'group B']	1	411	66.299	17	III	Invasive	4	6
568	ARC25229.1	amino acid ABC transporter permease [Streptococcus sp. 'group B']	1	411	75.041	17	III	Invasive	4	6
569	ARC24741.1	ATP synthase subunit alpha [Streptococcus sp. 'group B']	1	411	50.999	17	III	Invasive	4	6
570	ARC24532.1	acid phosphatase AphA [Streptococcus sp. 'group B']	1	411	35.699	17	III	Invasive	4	6
571	ARC24012.1	bifunctional acetaldehyde-CoA/alcohol dehydrogenase [Streptococcus sp. 'group B']	1	411	64.842	17	III	Invasive	4	6
572	ARC24016.1	50S ribosomal protein L3 [Streptococcus sp. 'group B']	1	411	56.828	17	III	Invasive	4	6
573	ARC25115.1	bifunctional metallophosphatase/5'-nucleotidase [Streptococcus sp. 'group B']	1	411	34.971	17	III	Invasive	4	6
574	ARC24684.1	foldase [Streptococcus sp. 'group B']	1	411	45.171	17	III	Invasive	4	6
575	ARC24513.1	50S ribosomal protein L19 [Streptococcus sp. 'group B']	1	411	52.456	17	III	Invasive	4	6
576	ARC25007.1	30S ribosomal protein S1 [Streptococcus sp. 'group B']	1	411	19.671	17	III	Invasive	4	6
577	ARC24246.1	penicillin-binding protein [Streptococcus sp. 'group B']	1	411	34.971	17	III	Invasive	4	6
578	ARC24108.1	penicillin-binding protein [Streptococcus sp. 'group B']	1	411	34.242	17	III	Invasive	4	6
579	ARC24326.1	translation initiation factor IF-2 [Streptococcus sp. 'group B']	1	411	25.5	17	III	Invasive	4	6
580	ARC24019.1	50S ribosomal protein L2 [Streptococcus sp. 'group B']	1	411	36.428	17	III	Invasive	4	6
581	ARC24305.1	PTS mannose family transporter subunit IID [Streptococcus sp. 'group B']	1	411	36.428	17	III	Invasive	4	6
582	ARC25128.2	PTS fructose transporter subunit IIC [Streptococcus sp. 'group B']	1	411	32.785	17	III	Invasive	4	6
583	ARC25370.1	LemA family protein [Streptococcus sp. 'group B']	1	411	32.057	17	III	Invasive	4	6
584	ARC24643.1	triose-phosphate isomerase [Streptococcus sp. 'group B']	1	411	31.328	17	III	Invasive	4	6
585	ARC25354.1	ABC transporter substrate-binding protein [Streptococcus sp. 'group B']	1	411	18.943	17	III	Invasive	4	6
586	ARC24158.1	50S ribosomal protein L13 [Streptococcus sp. 'group B']	1	411	16.757	17	III	Invasive	4	6
587	ARC24346.1	BMP family ABC transporter substrate-binding protein [Streptococcus sp. 'group B']	1	411	17.485	17	III	Invasive	4	6
588	ARC24159.1	30S ribosomal protein S9 [Streptococcus sp. 'group B']	1	411	19.671	17	III	Invasive	4	6
589	ARC24018.1	50S ribosomal protein L23 [Streptococcus sp. 'group B']	1	411	22.585	17	III	Invasive	4	6
590	ARC25027.1	LytR family transcriptional regulator [Streptococcus sp. 'group B']	1	411	20.4	17	III	Invasive	4	6
591	ARC25518.1	D-alanyl-lipoteichoic acid biosynthesis protein DltD [Streptococcus sp. 'group B']	1	411	24.042	17	III	Invasive	4	6
592	AVH83453.1	hypothetical protein A6J68_07845 [Streptococcus sp. 'group B']	1	411	16.757	17	III	Invasive	4	6
593	ARC24739.1	ATP synthase subunit B [Streptococcus sp. 'group B']	1	411	10.2	17	III	Invasive	4	6
594	ARC24821.1	signal recognition particle protein [Streptococcus sp. 'group B']	1	411	16.028	17	III	Invasive	4	6
595	ARC24088.1	glutamine ABC transporter substrate-binding protein [Streptococcus sp. 'group B']	1	411	13.843	17	III	Invasive	4	6
596	ARC25169.1	LTA synthase family protein [Streptococcus sp. 'group B']	1	411	16.028	17	III	Invasive	4	6
597	ARC25276.1	50S ribosomal protein L1 [Streptococcus sp. 'group B']	1	411	14.571	17	III	Invasive	4	6
598	AVH83449.1	capsular polysaccharide biosynthesis protein CpsC [Streptococcus sp. 'group B']	1	411	13.843	17	III	Invasive	4	6
599	ARC24306.1	PTS mannose/fructose/sorbose transporter subunit IIC [Streptococcus sp. 'group B']	1	411	12.385	17	III	Invasive	4	6
600	ARC23954.1	arginine deiminase [Streptococcus sp. 'group B']	1	411	13.843	17	III	Invasive	4	6
601	ARC24235.1	PASTA domain-containing protein [Streptococcus sp. 'group B']	1	411	12.385	17	III	Invasive	4	6
602	ARC24030.1	30S ribosomal protein S8 [Streptococcus sp. 'group B']	1	411	7.2856	17	III	Invasive	4	6
603	AVH83466.1	surface protein [Streptococcus sp. 'group B']	1	411	9.4713	17	III	Invasive	4	6
604	ARC25503.1	30S ribosomal protein S12 [Streptococcus sp. 'group B']	1	411	9.4713	17	III	Invasive	4	6
605	ARC24798.1	ABC transporter ATP-binding protein [Streptococcus sp. 'group B']	1	411	5.0999	17	III	Invasive	4	6
606	ARC25352.2	membrane protein insertase YidC [Streptococcus sp. 'group B']	1	411	9.4713	17	III	Invasive	4	6
607	ARC25469.1	aquaporin family protein [Streptococcus sp. 'group B']	1	411	7.2856	17	III	Invasive	4	6
608	ARC24867.1	carbamoyl-phosphate synthase large subunit [Streptococcus sp. 'group B']	1	411	10.928	17	III	Invasive	4	6
609	ARC24831.1	phosphate ABC transporter substrate-binding protein [Streptococcus sp. 'group B']	1	411	8.7427	17	III	Invasive	4	6
610	ARC24340.1	tRNA guanosine(34) transglycosylase Tgt [Streptococcus sp. 'group B']	1	411	7.2856	17	III	Invasive	4	6
611	ARC24015.1	30S ribosomal protein S10 [Streptococcus sp. 'group B']	1	411	8.7427	17	III	Invasive	4	6
612	ARC23830.1	serine protease [Streptococcus sp. 'group B']	1	411	8.7427	17	III	Invasive	4	6
613	ARC24041.1	30S ribosomal protein S11 [Streptococcus sp. 'group B']	1	411	7.2856	17	III	Invasive	4	6
614	ARC25451.1	30S ribosomal protein S18 [Streptococcus sp. 'group B']	1	411	10.2	17	III	Invasive	4	6
615	ARC23963.1	PDZ domain-containing protein [Streptococcus sp. 'group B']	1	411	5.8285	17	III	Invasive	4	6
616	ARC23843.1	penicillin-binding protein [Streptococcus sp. 'group B']	1	411	8.0141	17	III	Invasive	4	6
617	ARC24601.1	glutamine ABC transporter substrate-binding protein [Streptococcus sp. 'group B']	1	411	4.3713	17	III	Invasive	4	6
618	ARC24869.1	aspartate carbamoyltransferase catalytic subunit [Streptococcus sp. 'group B']	1	411	6.557	17	III	Invasive	4	6
619	ARC25150.1	50S ribosomal protein L21 [Streptococcus sp. 'group B']	1	411	3.6428	17	III	Invasive	4	6
620	ARC24868.1	carbamoyl-phosphate synthase small subunit [Streptococcus sp. 'group B']	1	411	2.9142	17	III	Invasive	4	6
621	ARC25221.1	sugar ABC transporter substrate-binding protein [Streptococcus sp. 'group B']	2	411	61.776	17	III	Invasive	5	6
622	ARC24017.1	50S ribosomal protein L4 [Streptococcus sp. 'group B']	2	411	130.59	17	III	Invasive	5	6
623	ARC23977.1	CHAP domain-containing protein [Streptococcus sp. 'group B']	2	411	71.16	17	III	Invasive	5	6
624	ARC25130.1	choline-binding protein [Streptococcus sp. 'group B']	2	411	58.648	17	III	Invasive	5	6
625	ARC24099.1	peptide ABC transporter substrate-binding protein [Streptococcus sp. 'group B']	2	411	105.57	17	III	Invasive	5	6
626	ARC24797.1	BMP family ABC transporter substrate-binding protein [Streptococcus sp. 'group B']	2	411	68.814	17	III	Invasive	5	6
627	ARC23930.1	30S ribosomal protein S4 [Streptococcus sp. 'group B']	2	411	68.032	17	III	Invasive	5	6
628	ARC24022.1	30S ribosomal protein S3 [Streptococcus sp. 'group B']	2	411	59.43	17	III	Invasive	5	6
629	ARC24743.1	ATP synthase subunit beta [Streptococcus sp. 'group B']	2	411	104.78	17	III	Invasive	5	6
630	ARC25229.1	amino acid ABC transporter permease [Streptococcus sp. 'group B']	2	411	95.401	17	III	Invasive	5	6
631	ARC24741.1	ATP synthase subunit alpha [Streptococcus sp. 'group B']	2	411	76.634	17	III	Invasive	5	6
632	ARC24532.1	acid phosphatase AphA [Streptococcus sp. 'group B']	2	411	21.895	17	III	Invasive	5	6
633	ARC24012.1	bifunctional acetaldehyde-CoA/alcohol dehydrogenase [Streptococcus sp. 'group B']	2	411	39.099	17	III	Invasive	5	6
634	ARC24016.1	50S ribosomal protein L3 [Streptococcus sp. 'group B']	2	411	45.355	17	III	Invasive	5	6
635	ARC25115.1	bifunctional metallophosphatase/5'-nucleotidase [Streptococcus sp. 'group B']	2	411	23.459	17	III	Invasive	5	6
636	ARC24684.1	foldase [Streptococcus sp. 'group B']	2	411	64.904	17	III	Invasive	5	6
637	ARC24513.1	50S ribosomal protein L19 [Streptococcus sp. 'group B']	2	411	50.829	17	III	Invasive	5	6
638	ARC25007.1	30S ribosomal protein S1 [Streptococcus sp. 'group B']	2	411	16.422	17	III	Invasive	5	6
639	ARC24246.1	penicillin-binding protein [Streptococcus sp. 'group B']	2	411	45.355	17	III	Invasive	5	6
640	ARC24108.1	penicillin-binding protein [Streptococcus sp. 'group B']	2	411	37.535	17	III	Invasive	5	6
641	ARC24326.1	translation initiation factor IF-2 [Streptococcus sp. 'group B']	2	411	25.805	17	III	Invasive	5	6
642	ARC24019.1	50S ribosomal protein L2 [Streptococcus sp. 'group B']	2	411	37.535	17	III	Invasive	5	6
643	ARC24305.1	PTS mannose family transporter subunit IID [Streptococcus sp. 'group B']	2	411	45.355	17	III	Invasive	5	6
644	ARC25128.2	PTS fructose transporter subunit IIC [Streptococcus sp. 'group B']	2	411	42.227	17	III	Invasive	5	6
645	ARC25370.1	LemA family protein [Streptococcus sp. 'group B']	2	411	35.971	17	III	Invasive	5	6
646	ARC24643.1	triose-phosphate isomerase [Streptococcus sp. 'group B']	2	411	10.166	17	III	Invasive	5	6
647	ARC25354.1	ABC transporter substrate-binding protein [Streptococcus sp. 'group B']	2	411	25.805	17	III	Invasive	5	6
648	ARC24158.1	50S ribosomal protein L13 [Streptococcus sp. 'group B']	2	411	15.64	17	III	Invasive	5	6
649	ARC24346.1	BMP family ABC transporter substrate-binding protein [Streptococcus sp. 'group B']	2	411	19.549	17	III	Invasive	5	6
650	ARC24159.1	30S ribosomal protein S9 [Streptococcus sp. 'group B']	2	411	13.294	17	III	Invasive	5	6
651	ARC24018.1	50S ribosomal protein L23 [Streptococcus sp. 'group B']	2	411	17.204	17	III	Invasive	5	6
652	ARC25027.1	LytR family transcriptional regulator [Streptococcus sp. 'group B']	2	411	27.369	17	III	Invasive	5	6
653	ARC25518.1	D-alanyl-lipoteichoic acid biosynthesis protein DltD [Streptococcus sp. 'group B']	2	411	31.279	17	III	Invasive	5	6
654	AVH83453.1	hypothetical protein A6J68_07845 [Streptococcus sp. 'group B']	2	411	9.3837	17	III	Invasive	5	6
655	ARC24739.1	ATP synthase subunit B [Streptococcus sp. 'group B']	2	411	20.331	17	III	Invasive	5	6
656	ARC24821.1	signal recognition particle protein [Streptococcus sp. 'group B']	2	411	7.8198	17	III	Invasive	5	6
657	ARC24088.1	glutamine ABC transporter substrate-binding protein [Streptococcus sp. 'group B']	2	411	25.805	17	III	Invasive	5	6
658	ARC25169.1	LTA synthase family protein [Streptococcus sp. 'group B']	2	411	21.895	17	III	Invasive	5	6
659	ARC25276.1	50S ribosomal protein L1 [Streptococcus sp. 'group B']	2	411	14.076	17	III	Invasive	5	6
660	AVH83449.1	capsular polysaccharide biosynthesis protein CpsC [Streptococcus sp. 'group B']	2	411	14.858	17	III	Invasive	5	6
661	ARC24306.1	PTS mannose/fructose/sorbose transporter subunit IIC [Streptococcus sp. 'group B']	2	411	14.858	17	III	Invasive	5	6
662	ARC23954.1	arginine deiminase [Streptococcus sp. 'group B']	2	411	7.8198	17	III	Invasive	5	6
663	ARC24235.1	PASTA domain-containing protein [Streptococcus sp. 'group B']	2	411	10.948	17	III	Invasive	5	6
664	ARC24030.1	30S ribosomal protein S8 [Streptococcus sp. 'group B']	2	411	7.0378	17	III	Invasive	5	6
665	AVH83466.1	surface protein [Streptococcus sp. 'group B']	2	411	10.948	17	III	Invasive	5	6
666	ARC25503.1	30S ribosomal protein S12 [Streptococcus sp. 'group B']	2	411	7.8198	17	III	Invasive	5	6
667	ARC24798.1	ABC transporter ATP-binding protein [Streptococcus sp. 'group B']	2	411	3.1279	17	III	Invasive	5	6
668	ARC25352.2	membrane protein insertase YidC [Streptococcus sp. 'group B']	2	411	12.512	17	III	Invasive	5	6
669	ARC25469.1	aquaporin family protein [Streptococcus sp. 'group B']	2	411	14.858	17	III	Invasive	5	6
670	ARC24867.1	carbamoyl-phosphate synthase large subunit [Streptococcus sp. 'group B']	2	411	4.6919	17	III	Invasive	5	6
671	ARC24831.1	phosphate ABC transporter substrate-binding protein [Streptococcus sp. 'group B']	2	411	10.166	17	III	Invasive	5	6
672	ARC24340.1	tRNA guanosine(34) transglycosylase Tgt [Streptococcus sp. 'group B']	2	411	5.4738	17	III	Invasive	5	6
673	ARC24015.1	30S ribosomal protein S10 [Streptococcus sp. 'group B']	2	411	3.9099	17	III	Invasive	5	6
674	ARC23830.1	serine protease [Streptococcus sp. 'group B']	2	411	2.3459	17	III	Invasive	5	6
675	ARC24041.1	30S ribosomal protein S11 [Streptococcus sp. 'group B']	2	411	5.4738	17	III	Invasive	5	6
676	ARC25451.1	30S ribosomal protein S18 [Streptococcus sp. 'group B']	2	411	6.2558	17	III	Invasive	5	6
677	ARC23963.1	PDZ domain-containing protein [Streptococcus sp. 'group B']	2	411	16.422	17	III	Invasive	5	6
678	ARC23843.1	penicillin-binding protein [Streptococcus sp. 'group B']	2	411	14.858	17	III	Invasive	5	6
679	ARC24601.1	glutamine ABC transporter substrate-binding protein [Streptococcus sp. 'group B']	2	411	2.3459	17	III	Invasive	5	6
680	ARC24869.1	aspartate carbamoyltransferase catalytic subunit [Streptococcus sp. 'group B']	2	411	3.1279	17	III	Invasive	5	6
681	ARC25150.1	50S ribosomal protein L21 [Streptococcus sp. 'group B']	2	411	4.6919	17	III	Invasive	5	6
682	ARC24868.1	carbamoyl-phosphate synthase small subunit [Streptococcus sp. 'group B']	2	411	2.3459	17	III	Invasive	5	6
683	ARC25221.1	sugar ABC transporter substrate-binding protein [Streptococcus sp. 'group B']	1	1455	108.54	12	II	Invasive	3	6
684	ARC24017.1	50S ribosomal protein L4 [Streptococcus sp. 'group B']	1	1455	38.169	12	II	Invasive	3	6
685	ARC23977.1	CHAP domain-containing protein [Streptococcus sp. 'group B']	1	1455	59.639	12	II	Invasive	3	6
686	ARC25130.1	choline-binding protein [Streptococcus sp. 'group B']	1	1455	56.06	12	II	Invasive	3	6
687	ARC24099.1	peptide ABC transporter substrate-binding protein [Streptococcus sp. 'group B']	1	1455	79.916	12	II	Invasive	3	6
688	ARC24797.1	BMP family ABC transporter substrate-binding protein [Streptococcus sp. 'group B']	1	1455	83.494	12	II	Invasive	3	6
689	ARC23930.1	30S ribosomal protein S4 [Streptococcus sp. 'group B']	1	1455	72.759	12	II	Invasive	3	6
690	ARC24022.1	30S ribosomal protein S3 [Streptococcus sp. 'group B']	1	1455	97.807	12	II	Invasive	3	6
691	ARC24743.1	ATP synthase subunit beta [Streptococcus sp. 'group B']	1	1455	70.374	12	II	Invasive	3	6
692	ARC25229.1	amino acid ABC transporter permease [Streptococcus sp. 'group B']	1	1455	44.133	12	II	Invasive	3	6
693	ARC24741.1	ATP synthase subunit alpha [Streptococcus sp. 'group B']	1	1455	77.53	12	II	Invasive	3	6
694	ARC24532.1	acid phosphatase AphA [Streptococcus sp. 'group B']	1	1455	63.217	12	II	Invasive	3	6
695	ARC24012.1	bifunctional acetaldehyde-CoA/alcohol dehydrogenase [Streptococcus sp. 'group B']	1	1455	63.217	12	II	Invasive	3	6
696	ARC24016.1	50S ribosomal protein L3 [Streptococcus sp. 'group B']	1	1455	28.627	12	II	Invasive	3	6
697	ARC25115.1	bifunctional metallophosphatase/5'-nucleotidase [Streptococcus sp. 'group B']	1	1455	95.422	12	II	Invasive	3	6
698	ARC24684.1	foldase [Streptococcus sp. 'group B']	1	1455	53.675	12	II	Invasive	3	6
699	ARC24513.1	50S ribosomal protein L19 [Streptococcus sp. 'group B']	1	1455	29.819	12	II	Invasive	3	6
700	ARC25007.1	30S ribosomal protein S1 [Streptococcus sp. 'group B']	1	1455	50.096	12	II	Invasive	3	6
701	ARC24246.1	penicillin-binding protein [Streptococcus sp. 'group B']	1	1455	35.783	12	II	Invasive	3	6
702	ARC24108.1	penicillin-binding protein [Streptococcus sp. 'group B']	1	1455	14.313	12	II	Invasive	3	6
703	ARC24326.1	translation initiation factor IF-2 [Streptococcus sp. 'group B']	1	1455	54.868	12	II	Invasive	3	6
704	ARC24019.1	50S ribosomal protein L2 [Streptococcus sp. 'group B']	1	1455	29.819	12	II	Invasive	3	6
705	ARC24305.1	PTS mannose family transporter subunit IID [Streptococcus sp. 'group B']	1	1455	25.048	12	II	Invasive	3	6
706	ARC25128.2	PTS fructose transporter subunit IIC [Streptococcus sp. 'group B']	1	1455	34.59	12	II	Invasive	3	6
707	ARC25370.1	LemA family protein [Streptococcus sp. 'group B']	1	1455	44.133	12	II	Invasive	3	6
708	ARC24643.1	triose-phosphate isomerase [Streptococcus sp. 'group B']	1	1455	41.747	12	II	Invasive	3	6
709	ARC25354.1	ABC transporter substrate-binding protein [Streptococcus sp. 'group B']	1	1455	38.169	12	II	Invasive	3	6
710	ARC24158.1	50S ribosomal protein L13 [Streptococcus sp. 'group B']	1	1455	25.048	12	II	Invasive	3	6
711	ARC24346.1	BMP family ABC transporter substrate-binding protein [Streptococcus sp. 'group B']	1	1455	21.47	12	II	Invasive	3	6
712	ARC24159.1	30S ribosomal protein S9 [Streptococcus sp. 'group B']	1	1455	35.783	12	II	Invasive	3	6
713	ARC24018.1	50S ribosomal protein L23 [Streptococcus sp. 'group B']	1	1455	15.506	12	II	Invasive	3	6
714	ARC25027.1	LytR family transcriptional regulator [Streptococcus sp. 'group B']	1	1455	11.928	12	II	Invasive	3	6
715	ARC25518.1	D-alanyl-lipoteichoic acid biosynthesis protein DltD [Streptococcus sp. 'group B']	1	1455	15.506	12	II	Invasive	3	6
716	AVH83453.1	hypothetical protein A6J68_07845 [Streptococcus sp. 'group B']	1	1455	8.3494	12	II	Invasive	3	6
717	ARC24739.1	ATP synthase subunit B [Streptococcus sp. 'group B']	1	1455	42.94	12	II	Invasive	3	6
718	ARC24821.1	signal recognition particle protein [Streptococcus sp. 'group B']	1	1455	23.855	12	II	Invasive	3	6
719	ARC24088.1	glutamine ABC transporter substrate-binding protein [Streptococcus sp. 'group B']	1	1455	22.663	12	II	Invasive	3	6
720	ARC25169.1	LTA synthase family protein [Streptococcus sp. 'group B']	1	1455	11.928	12	II	Invasive	3	6
721	ARC25276.1	50S ribosomal protein L1 [Streptococcus sp. 'group B']	1	1455	9.5422	12	II	Invasive	3	6
722	AVH83449.1	capsular polysaccharide biosynthesis protein CpsC [Streptococcus sp. 'group B']	1	1455	10.735	12	II	Invasive	3	6
723	ARC24306.1	PTS mannose/fructose/sorbose transporter subunit IIC [Streptococcus sp. 'group B']	1	1455	21.47	12	II	Invasive	3	6
724	ARC23954.1	arginine deiminase [Streptococcus sp. 'group B']	1	1455	2.3855	12	II	Invasive	3	6
725	ARC24235.1	PASTA domain-containing protein [Streptococcus sp. 'group B']	1	1455	8.3494	12	II	Invasive	3	6
726	ARC24030.1	30S ribosomal protein S8 [Streptococcus sp. 'group B']	1	1455	13.12	12	II	Invasive	3	6
727	AVH83466.1	surface protein [Streptococcus sp. 'group B']	1	1455	7.1566	12	II	Invasive	3	6
728	ARC25503.1	30S ribosomal protein S12 [Streptococcus sp. 'group B']	1	1455	16.699	12	II	Invasive	3	6
729	ARC24798.1	ABC transporter ATP-binding protein [Streptococcus sp. 'group B']	1	1455	10.735	12	II	Invasive	3	6
730	ARC25352.2	membrane protein insertase YidC [Streptococcus sp. 'group B']	1	1455	15.506	12	II	Invasive	3	6
731	ARC25469.1	aquaporin family protein [Streptococcus sp. 'group B']	1	1455	15.506	12	II	Invasive	3	6
732	ARC24867.1	carbamoyl-phosphate synthase large subunit [Streptococcus sp. 'group B']	1	1455	11.928	12	II	Invasive	3	6
733	ARC24831.1	phosphate ABC transporter substrate-binding protein [Streptococcus sp. 'group B']	1	1455	8.3494	12	II	Invasive	3	6
734	ARC24340.1	tRNA guanosine(34) transglycosylase Tgt [Streptococcus sp. 'group B']	1	1455	13.12	12	II	Invasive	3	6
735	ARC24015.1	30S ribosomal protein S10 [Streptococcus sp. 'group B']	1	1455	10.735	12	II	Invasive	3	6
736	ARC23830.1	serine protease [Streptococcus sp. 'group B']	1	1455	4.7711	12	II	Invasive	3	6
737	ARC24041.1	30S ribosomal protein S11 [Streptococcus sp. 'group B']	1	1455	9.5422	12	II	Invasive	3	6
738	ARC25451.1	30S ribosomal protein S18 [Streptococcus sp. 'group B']	1	1455	5.9639	12	II	Invasive	3	6
739	ARC23963.1	PDZ domain-containing protein [Streptococcus sp. 'group B']	1	1455	10.735	12	II	Invasive	3	6
740	ARC23843.1	penicillin-binding protein [Streptococcus sp. 'group B']	1	1455	2.3855	12	II	Invasive	3	6
741	ARC24601.1	glutamine ABC transporter substrate-binding protein [Streptococcus sp. 'group B']	1	1455	3.5783	12	II	Invasive	3	6
742	ARC24869.1	aspartate carbamoyltransferase catalytic subunit [Streptococcus sp. 'group B']	1	1455	5.9639	12	II	Invasive	3	6
743	ARC25150.1	50S ribosomal protein L21 [Streptococcus sp. 'group B']	1	1455	4.7711	12	II	Invasive	3	6
744	ARC24868.1	carbamoyl-phosphate synthase small subunit [Streptococcus sp. 'group B']	1	1455	2.3855	12	II	Invasive	3	6
745	ARC25221.1	sugar ABC transporter substrate-binding protein [Streptococcus sp. 'group B']	2	1455	122.43	12	II	Invasive	4	6
746	ARC24017.1	50S ribosomal protein L4 [Streptococcus sp. 'group B']	2	1455	67.25	12	II	Invasive	4	6
747	ARC23977.1	CHAP domain-containing protein [Streptococcus sp. 'group B']	2	1455	62.077	12	II	Invasive	4	6
748	ARC25130.1	choline-binding protein [Streptococcus sp. 'group B']	2	1455	32.763	12	II	Invasive	4	6
749	ARC24099.1	peptide ABC transporter substrate-binding protein [Streptococcus sp. 'group B']	2	1455	50.007	12	II	Invasive	4	6
750	ARC24797.1	BMP family ABC transporter substrate-binding protein [Streptococcus sp. 'group B']	2	1455	58.629	12	II	Invasive	4	6
751	ARC23930.1	30S ribosomal protein S4 [Streptococcus sp. 'group B']	2	1455	68.975	12	II	Invasive	4	6
752	ARC24022.1	30S ribosomal protein S3 [Streptococcus sp. 'group B']	2	1455	54.318	12	II	Invasive	4	6
753	ARC24743.1	ATP synthase subunit beta [Streptococcus sp. 'group B']	2	1455	62.077	12	II	Invasive	4	6
754	ARC25229.1	amino acid ABC transporter permease [Streptococcus sp. 'group B']	2	1455	40.523	12	II	Invasive	4	6
755	ARC24741.1	ATP synthase subunit alpha [Streptococcus sp. 'group B']	2	1455	40.523	12	II	Invasive	4	6
756	ARC24532.1	acid phosphatase AphA [Streptococcus sp. 'group B']	2	1455	29.314	12	II	Invasive	4	6
757	ARC24012.1	bifunctional acetaldehyde-CoA/alcohol dehydrogenase [Streptococcus sp. 'group B']	2	1455	56.042	12	II	Invasive	4	6
758	ARC24016.1	50S ribosomal protein L3 [Streptococcus sp. 'group B']	2	1455	68.975	12	II	Invasive	4	6
759	ARC25115.1	bifunctional metallophosphatase/5'-nucleotidase [Streptococcus sp. 'group B']	2	1455	69.837	12	II	Invasive	4	6
760	ARC24684.1	foldase [Streptococcus sp. 'group B']	2	1455	27.59	12	II	Invasive	4	6
761	ARC24513.1	50S ribosomal protein L19 [Streptococcus sp. 'group B']	2	1455	29.314	12	II	Invasive	4	6
762	ARC25007.1	30S ribosomal protein S1 [Streptococcus sp. 'group B']	2	1455	100.01	12	II	Invasive	4	6
763	ARC24246.1	penicillin-binding protein [Streptococcus sp. 'group B']	2	1455	41.385	12	II	Invasive	4	6
764	ARC24108.1	penicillin-binding protein [Streptococcus sp. 'group B']	2	1455	17.244	12	II	Invasive	4	6
765	ARC24326.1	translation initiation factor IF-2 [Streptococcus sp. 'group B']	2	1455	38.798	12	II	Invasive	4	6
766	ARC24019.1	50S ribosomal protein L2 [Streptococcus sp. 'group B']	2	1455	31.039	12	II	Invasive	4	6
767	ARC24305.1	PTS mannose family transporter subunit IID [Streptococcus sp. 'group B']	2	1455	16.382	12	II	Invasive	4	6
768	ARC25128.2	PTS fructose transporter subunit IIC [Streptococcus sp. 'group B']	2	1455	26.728	12	II	Invasive	4	6
769	ARC25370.1	LemA family protein [Streptococcus sp. 'group B']	2	1455	22.417	12	II	Invasive	4	6
770	ARC24643.1	triose-phosphate isomerase [Streptococcus sp. 'group B']	2	1455	46.558	12	II	Invasive	4	6
771	ARC25354.1	ABC transporter substrate-binding protein [Streptococcus sp. 'group B']	2	1455	19.83	12	II	Invasive	4	6
772	ARC24158.1	50S ribosomal protein L13 [Streptococcus sp. 'group B']	2	1455	31.901	12	II	Invasive	4	6
773	ARC24346.1	BMP family ABC transporter substrate-binding protein [Streptococcus sp. 'group B']	2	1455	19.83	12	II	Invasive	4	6
774	ARC24159.1	30S ribosomal protein S9 [Streptococcus sp. 'group B']	2	1455	18.968	12	II	Invasive	4	6
775	ARC24018.1	50S ribosomal protein L23 [Streptococcus sp. 'group B']	2	1455	17.244	12	II	Invasive	4	6
776	ARC25027.1	LytR family transcriptional regulator [Streptococcus sp. 'group B']	2	1455	13.795	12	II	Invasive	4	6
777	ARC25518.1	D-alanyl-lipoteichoic acid biosynthesis protein DltD [Streptococcus sp. 'group B']	2	1455	12.071	12	II	Invasive	4	6
778	AVH83453.1	hypothetical protein A6J68_07845 [Streptococcus sp. 'group B']	2	1455	12.071	12	II	Invasive	4	6
779	ARC24739.1	ATP synthase subunit B [Streptococcus sp. 'group B']	2	1455	10.346	12	II	Invasive	4	6
780	ARC24821.1	signal recognition particle protein [Streptococcus sp. 'group B']	2	1455	16.382	12	II	Invasive	4	6
781	ARC24088.1	glutamine ABC transporter substrate-binding protein [Streptococcus sp. 'group B']	2	1455	12.933	12	II	Invasive	4	6
782	ARC25169.1	LTA synthase family protein [Streptococcus sp. 'group B']	2	1455	15.519	12	II	Invasive	4	6
783	ARC25276.1	50S ribosomal protein L1 [Streptococcus sp. 'group B']	2	1455	7.7597	12	II	Invasive	4	6
784	AVH83449.1	capsular polysaccharide biosynthesis protein CpsC [Streptococcus sp. 'group B']	2	1455	12.071	12	II	Invasive	4	6
785	ARC24306.1	PTS mannose/fructose/sorbose transporter subunit IIC [Streptococcus sp. 'group B']	2	1455	11.208	12	II	Invasive	4	6
786	ARC23954.1	arginine deiminase [Streptococcus sp. 'group B']	2	1455	13.795	12	II	Invasive	4	6
787	ARC24235.1	PASTA domain-containing protein [Streptococcus sp. 'group B']	2	1455	13.795	12	II	Invasive	4	6
788	ARC24030.1	30S ribosomal protein S8 [Streptococcus sp. 'group B']	2	1455	14.657	12	II	Invasive	4	6
789	AVH83466.1	surface protein [Streptococcus sp. 'group B']	2	1455	12.071	12	II	Invasive	4	6
790	ARC25503.1	30S ribosomal protein S12 [Streptococcus sp. 'group B']	2	1455	10.346	12	II	Invasive	4	6
791	ARC24798.1	ABC transporter ATP-binding protein [Streptococcus sp. 'group B']	2	1455	12.071	12	II	Invasive	4	6
792	ARC25352.2	membrane protein insertase YidC [Streptococcus sp. 'group B']	2	1455	10.346	12	II	Invasive	4	6
793	ARC25469.1	aquaporin family protein [Streptococcus sp. 'group B']	2	1455	6.0353	12	II	Invasive	4	6
794	ARC24867.1	carbamoyl-phosphate synthase large subunit [Streptococcus sp. 'group B']	2	1455	24.141	12	II	Invasive	4	6
795	ARC24831.1	phosphate ABC transporter substrate-binding protein [Streptococcus sp. 'group B']	2	1455	6.8975	12	II	Invasive	4	6
796	ARC24340.1	tRNA guanosine(34) transglycosylase Tgt [Streptococcus sp. 'group B']	2	1455	4.3109	12	II	Invasive	4	6
797	ARC24015.1	30S ribosomal protein S10 [Streptococcus sp. 'group B']	2	1455	6.0353	12	II	Invasive	4	6
798	ARC23830.1	serine protease [Streptococcus sp. 'group B']	2	1455	6.0353	12	II	Invasive	4	6
799	ARC24041.1	30S ribosomal protein S11 [Streptococcus sp. 'group B']	2	1455	10.346	12	II	Invasive	4	6
800	ARC25451.1	30S ribosomal protein S18 [Streptococcus sp. 'group B']	2	1455	9.484	12	II	Invasive	4	6
801	ARC23963.1	PDZ domain-containing protein [Streptococcus sp. 'group B']	2	1455	9.484	12	II	Invasive	4	6
802	ARC23843.1	penicillin-binding protein [Streptococcus sp. 'group B']	2	1455	8.6218	12	II	Invasive	4	6
803	ARC24601.1	glutamine ABC transporter substrate-binding protein [Streptococcus sp. 'group B']	2	1455	6.8975	12	II	Invasive	4	6
804	ARC24869.1	aspartate carbamoyltransferase catalytic subunit [Streptococcus sp. 'group B']	2	1455	10.346	12	II	Invasive	4	6
805	ARC25150.1	50S ribosomal protein L21 [Streptococcus sp. 'group B']	2	1455	5.1731	12	II	Invasive	4	6
806	ARC24868.1	carbamoyl-phosphate synthase small subunit [Streptococcus sp. 'group B']	2	1455	4.3109	12	II	Invasive	4	6
807	ARC25221.1	sugar ABC transporter substrate-binding protein [Streptococcus sp. 'group B']	3	1455	117.46	12	II	Invasive	5	6
808	ARC24017.1	50S ribosomal protein L4 [Streptococcus sp. 'group B']	3	1455	167.25	12	II	Invasive	5	6
809	ARC23977.1	CHAP domain-containing protein [Streptococcus sp. 'group B']	3	1455	145.55	12	II	Invasive	5	6
810	ARC25130.1	choline-binding protein [Streptococcus sp. 'group B']	3	1455	71.497	12	II	Invasive	5	6
811	ARC24099.1	peptide ABC transporter substrate-binding protein [Streptococcus sp. 'group B']	3	1455	63.837	12	II	Invasive	5	6
812	ARC24797.1	BMP family ABC transporter substrate-binding protein [Streptococcus sp. 'group B']	3	1455	85.541	12	II	Invasive	5	6
813	ARC23930.1	30S ribosomal protein S4 [Streptococcus sp. 'group B']	3	1455	67.667	12	II	Invasive	5	6
814	ARC24022.1	30S ribosomal protein S3 [Streptococcus sp. 'group B']	3	1455	72.774	12	II	Invasive	5	6
815	ARC24743.1	ATP synthase subunit beta [Streptococcus sp. 'group B']	3	1455	89.371	12	II	Invasive	5	6
816	ARC25229.1	amino acid ABC transporter permease [Streptococcus sp. 'group B']	3	1455	45.962	12	II	Invasive	5	6
817	ARC24741.1	ATP synthase subunit alpha [Streptococcus sp. 'group B']	3	1455	104.69	12	II	Invasive	5	6
818	ARC24532.1	acid phosphatase AphA [Streptococcus sp. 'group B']	3	1455	29.365	12	II	Invasive	5	6
819	ARC24012.1	bifunctional acetaldehyde-CoA/alcohol dehydrogenase [Streptococcus sp. 'group B']	3	1455	57.453	12	II	Invasive	5	6
820	ARC24016.1	50S ribosomal protein L3 [Streptococcus sp. 'group B']	3	1455	29.365	12	II	Invasive	5	6
821	ARC25115.1	bifunctional metallophosphatase/5'-nucleotidase [Streptococcus sp. 'group B']	3	1455	125.12	12	II	Invasive	5	6
822	ARC24684.1	foldase [Streptococcus sp. 'group B']	3	1455	33.195	12	II	Invasive	5	6
823	ARC24513.1	50S ribosomal protein L19 [Streptococcus sp. 'group B']	3	1455	49.793	12	II	Invasive	5	6
824	ARC25007.1	30S ribosomal protein S1 [Streptococcus sp. 'group B']	3	1455	16.598	12	II	Invasive	5	6
825	ARC24246.1	penicillin-binding protein [Streptococcus sp. 'group B']	3	1455	33.195	12	II	Invasive	5	6
826	ARC24108.1	penicillin-binding protein [Streptococcus sp. 'group B']	3	1455	21.704	12	II	Invasive	5	6
827	ARC24326.1	translation initiation factor IF-2 [Streptococcus sp. 'group B']	3	1455	30.642	12	II	Invasive	5	6
828	ARC24019.1	50S ribosomal protein L2 [Streptococcus sp. 'group B']	3	1455	22.981	12	II	Invasive	5	6
829	ARC24305.1	PTS mannose family transporter subunit IID [Streptococcus sp. 'group B']	3	1455	33.195	12	II	Invasive	5	6
830	ARC25128.2	PTS fructose transporter subunit IIC [Streptococcus sp. 'group B']	3	1455	45.962	12	II	Invasive	5	6
831	ARC25370.1	LemA family protein [Streptococcus sp. 'group B']	3	1455	37.025	12	II	Invasive	5	6
832	ARC24643.1	triose-phosphate isomerase [Streptococcus sp. 'group B']	3	1455	28.088	12	II	Invasive	5	6
833	ARC25354.1	ABC transporter substrate-binding protein [Streptococcus sp. 'group B']	3	1455	24.258	12	II	Invasive	5	6
834	ARC24158.1	50S ribosomal protein L13 [Streptococcus sp. 'group B']	3	1455	14.044	12	II	Invasive	5	6
835	ARC24346.1	BMP family ABC transporter substrate-binding protein [Streptococcus sp. 'group B']	3	1455	14.044	12	II	Invasive	5	6
836	ARC24159.1	30S ribosomal protein S9 [Streptococcus sp. 'group B']	3	1455	14.044	12	II	Invasive	5	6
837	ARC24018.1	50S ribosomal protein L23 [Streptococcus sp. 'group B']	3	1455	8.9371	12	II	Invasive	5	6
838	ARC25027.1	LytR family transcriptional regulator [Streptococcus sp. 'group B']	3	1455	20.428	12	II	Invasive	5	6
839	ARC25518.1	D-alanyl-lipoteichoic acid biosynthesis protein DltD [Streptococcus sp. 'group B']	3	1455	14.044	12	II	Invasive	5	6
840	AVH83453.1	hypothetical protein A6J68_07845 [Streptococcus sp. 'group B']	3	1455	2.5535	12	II	Invasive	5	6
841	ARC24739.1	ATP synthase subunit B [Streptococcus sp. 'group B']	3	1455	16.598	12	II	Invasive	5	6
842	ARC24821.1	signal recognition particle protein [Streptococcus sp. 'group B']	3	1455	15.321	12	II	Invasive	5	6
843	ARC24088.1	glutamine ABC transporter substrate-binding protein [Streptococcus sp. 'group B']	3	1455	15.321	12	II	Invasive	5	6
844	ARC25169.1	LTA synthase family protein [Streptococcus sp. 'group B']	3	1455	10.214	12	II	Invasive	5	6
845	ARC25276.1	50S ribosomal protein L1 [Streptococcus sp. 'group B']	3	1455	10.214	12	II	Invasive	5	6
846	AVH83449.1	capsular polysaccharide biosynthesis protein CpsC [Streptococcus sp. 'group B']	3	1455	14.044	12	II	Invasive	5	6
847	ARC24306.1	PTS mannose/fructose/sorbose transporter subunit IIC [Streptococcus sp. 'group B']	3	1455	16.598	12	II	Invasive	5	6
848	ARC23954.1	arginine deiminase [Streptococcus sp. 'group B']	3	1455	17.874	12	II	Invasive	5	6
849	ARC24235.1	PASTA domain-containing protein [Streptococcus sp. 'group B']	3	1455	3.8302	12	II	Invasive	5	6
850	ARC24030.1	30S ribosomal protein S8 [Streptococcus sp. 'group B']	3	1455	12.767	12	II	Invasive	5	6
851	AVH83466.1	surface protein [Streptococcus sp. 'group B']	3	1455	5.1069	12	II	Invasive	5	6
852	ARC25503.1	30S ribosomal protein S12 [Streptococcus sp. 'group B']	3	1455	2.5535	12	II	Invasive	5	6
853	ARC24798.1	ABC transporter ATP-binding protein [Streptococcus sp. 'group B']	3	1455	16.598	12	II	Invasive	5	6
854	ARC25352.2	membrane protein insertase YidC [Streptococcus sp. 'group B']	3	1455	11.491	12	II	Invasive	5	6
855	ARC25469.1	aquaporin family protein [Streptococcus sp. 'group B']	3	1455	6.3837	12	II	Invasive	5	6
856	ARC24867.1	carbamoyl-phosphate synthase large subunit [Streptococcus sp. 'group B']	3	1455	6.3837	12	II	Invasive	5	6
857	ARC24831.1	phosphate ABC transporter substrate-binding protein [Streptococcus sp. 'group B']	3	1455	7.6604	12	II	Invasive	5	6
858	ARC24340.1	tRNA guanosine(34) transglycosylase Tgt [Streptococcus sp. 'group B']	3	1455	7.6604	12	II	Invasive	5	6
859	ARC24015.1	30S ribosomal protein S10 [Streptococcus sp. 'group B']	3	1455	6.3837	12	II	Invasive	5	6
860	ARC23830.1	serine protease [Streptococcus sp. 'group B']	3	1455	2.5535	12	II	Invasive	5	6
861	ARC24041.1	30S ribosomal protein S11 [Streptococcus sp. 'group B']	3	1455	1.2767	12	II	Invasive	5	6
862	ARC25451.1	30S ribosomal protein S18 [Streptococcus sp. 'group B']	3	1455	1.2767	12	II	Invasive	5	6
863	ARC23963.1	PDZ domain-containing protein [Streptococcus sp. 'group B']	3	1455	3.8302	12	II	Invasive	5	6
864	ARC23843.1	penicillin-binding protein [Streptococcus sp. 'group B']	3	1455	2.5535	12	II	Invasive	5	6
865	ARC24601.1	glutamine ABC transporter substrate-binding protein [Streptococcus sp. 'group B']	3	1455	1.2767	12	II	Invasive	5	6
866	ARC24869.1	aspartate carbamoyltransferase catalytic subunit [Streptococcus sp. 'group B']	3	1455	6.3837	12	II	Invasive	5	6
867	ARC25150.1	50S ribosomal protein L21 [Streptococcus sp. 'group B']	3	1455	3.8302	12	II	Invasive	5	6
868	ARC24868.1	carbamoyl-phosphate synthase small subunit [Streptococcus sp. 'group B']	3	1455	3.8302	12	II	Invasive	5	6
