# Supplementary material for: Production and Composition of Group B Streptococcal Membrane Vesicles Vary Across Diverse Lineages
Source: Front Microbiol. 2021 Nov 22;12:770499. doi: 10.3389/fmicb.2021.770499 (PMC8645895; doi:10.3389/fmicb.2021.770499)
Supplement: Supplementary file 4 [file Table_3.XLSX]

## Sheet: Table S3
Table S3. Highly abundant core proteins detected among membrane vesicles (MVs) produced by distinct group B Streptococcus strains.
ID	Accession number	Identified proteins	Spectral counts Mean	Spectral counts Standard deviation	Spectral counts Standard error
1	ARC23930.1	30S ribosomal protein S4 [Streptococcus sp. 'group B']	68.1081	8.27688	2.21209
2	ARC23977.1	CHAP domain-containing protein [Streptococcus sp. 'group B']	104.936	48.9953	13.0946
3	ARC24017.1	50S ribosomal protein L4 [Streptococcus sp. 'group B']	97.8874	53.89	14.4027
4	ARC24022.1	30S ribosomal protein S3 [Streptococcus sp. 'group B']	63.6686	13.9564	3.73
5	ARC24099.1	peptide ABC transporter substrate-binding protein [Streptococcus sp. 'group B']	67.4543	28.967	7.74176
6	ARC24532.1	acid phosphatase AphA [Streptococcus sp. 'group B']	53.6424	37.3934	9.9938
7	ARC24741.1	ATP synthase subunit alpha [Streptococcus sp. 'group B']	50.2721	24.7309	6.60961
8	ARC24743.1	ATP synthase subunit beta [Streptococcus sp. 'group B']	59.2839	24.9449	6.66681
9	ARC24797.1	BMP family ABC transporter substrate-binding protein [Streptococcus sp. 'group B']	67.665	25.7743	6.88848
10	ARC25130.1	choline-binding protein [Streptococcus sp. 'group B']	76.8011	26.2033	7.00312
11	ARC25221.1	sugar ABC transporter substrate-binding protein [Streptococcus sp. 'group B']	134.273	73.9374	19.7606
