# Supplementary material for: Production and Composition of Group B Streptococcal Membrane Vesicles Vary Across Diverse Lineages
Source: Front Microbiol. 2021 Nov 22;12:770499. doi: 10.3389/fmicb.2021.770499 (PMC8645895; doi:10.3389/fmicb.2021.770499)
Supplement: Supplementary file 5 [file Table_4.XLSX]

## Sheet: Table S4
Table S4. Significantly enriched proteins detected within membrane vesicles (MVs) stratified by group B streptococcal sequence type (ST).
ID	Accession Number	Difference	Lower	Upper	Decision	Adjusted P-value	Pairs	Identified Proteins
1	ARC25056.1	7.25	0.53191	13.9681	Reject H0	0.029339	1 & 17	hypothetical protein A6J68_07735 [Streptococcus sp. 'group B']
2	ARC25056.1	6.8	0.46612	13.1339	Reject H0	0.030496	12 & 17	hypothetical protein A6J68_07735 [Streptococcus sp. 'group B']
3	ARC25048.1	-7.5	-14.2181	-0.78191	Reject H0	0.022579	1 & 17	hyaluronate lyase [Streptococcus sp. 'group B']
4	ARC25048.1	-6.6	-12.9339	-0.26612	Reject H0	0.037833	12 & 17	hyaluronate lyase [Streptococcus sp. 'group B']
5	ARC24642.1	-9.3	-16.0181	-2.58191	Reject H0	0.002759	1 & 12	elongation factor Tu [Streptococcus sp. 'group B']
6	ARC24328.1	7.5	0.78191	14.2181	Reject H0	0.022579	1 & 17	alpha/beta hydrolase [Streptococcus sp. 'group B']
7	ARC24328.1	6.6	0.26612	12.9339	Reject H0	0.037833	12 & 17	alpha/beta hydrolase [Streptococcus sp. 'group B']
8	ARC25603.1	9.25	2.68122	15.8188	Reject H0	0.002246	1 & 12	exo-alpha-sialidase [Streptococcus sp. 'group B']
9	ARC25561.1	-8.75	-15.4681	-2.03191	Reject H0	0.005462	1 & 12	30S ribosomal protein S2 [Streptococcus sp. 'group B']
10	ARC25501.1	-9.5	-16.2181	-2.78191	Reject H0	0.002133	1 & 12	elongation factor G [Streptococcus sp. 'group B']
11	ARC24110.1	-8.1	-14.8181	-1.38191	Reject H0	0.01169	1 & 12	DNA-directed RNA polymerase subunit beta' [Streptococcus sp. 'group B']
12	ARC24463.1	-7	-12.7645	-1.23549	Reject H0	0.010945	1 & 17	phage capsid protein [Streptococcus sp. 'group B']
13	ARC24463.1	-7	-12.4348	-1.56517	Reject H0	0.006139	12 & 17	phage capsid protein [Streptococcus sp. 'group B']
14	ARC23950.1	-8.3	-15.0181	-1.58191	Reject H0	0.009299	1 & 12	IMP dehydrogenase [Streptococcus sp. 'group B']
15	ARC24716.1	9.1	2.38191	15.8181	Reject H0	0.003551	1 & 12	hypothetical protein A6J68_05785 [Streptococcus sp. 'group B']
16	ARC24109.1	-7.1	-13.8181	-0.38191	Reject H0	0.034212	1 & 12	DNA-directed RNA polymerase subunit beta [Streptococcus sp. 'group B']
17	ARC24109.1	-6.9	-13.6181	-0.18191	Reject H0	0.04182	1 & 17	DNA-directed RNA polymerase subunit beta [Streptococcus sp. 'group B']
18	ARC24476.1	-7	-12.7645	-1.23549	Reject H0	0.010945	1 & 17	phage holin [Streptococcus sp. 'group B']
19	ARC24476.1	-7	-12.4348	-1.56517	Reject H0	0.006139	12 & 17	phage holin [Streptococcus sp. 'group B']
20	AVH83455.1	-8	-14.2911	-1.7089	Reject H0	0.006997	1 & 17	peptidase C5 [Streptococcus sp. 'group B']
21	AVH83455.1	-6.2	-12.1313	-0.2687	Reject H0	0.037003	12 & 17	peptidase C5 [Streptococcus sp. 'group B']
22	ARC24536.1	6.6	0.14547	13.0545	Reject H0	0.043103	1 & 12	cell surface protein [Streptococcus sp. 'group B']
23	ARC24536.1	7.4	0.94547	13.8545	Reject H0	0.018172	1 & 17	cell surface protein [Streptococcus sp. 'group B']
24	AVH83426.1	-9.5	-16.2181	-2.78191	Reject H0	0.002133	1 & 12	class 1b ribonucleoside-diphosphate reductase subunit alpha [Streptococcus sp. 'group B']
25	ARC24238.1	-8.2	-14.5339	-1.86612	Reject H0	0.005819	12 & 17	amino acid ABC transporter substrate-binding protein [Streptococcus sp. 'group B']
26	ARC25237.1	8.25	1.53191	14.9681	Reject H0	0.00985	1 & 17	amidase [Streptococcus sp. 'group B']
27	ARC24632.1	-8.3	-15.0181	-1.58191	Reject H0	0.009299	1 & 12	lysine--tRNA ligase [Streptococcus sp. 'group B']
28	ARC24028.1	-7.65	-14.3681	-0.93191	Reject H0	0.019228	1 & 12	50S ribosomal protein L5 [Streptococcus sp. 'group B']
29	ARC24063.1	-7.9	-14.6181	-1.18191	Reject H0	0.014626	1 & 12	CTP synthetase [Streptococcus sp. 'group B']
30	ARC25426.1	-6.9	-13.6181	-0.18191	Reject H0	0.04182	1 & 12	preprotein translocase subunit SecA [Streptococcus sp. 'group B']
31	ARC25426.1	-7.1	-13.8181	-0.38191	Reject H0	0.034212	1 & 17	preprotein translocase subunit SecA [Streptococcus sp. 'group B']
32	ARC24595.1	-7.05	-13.7681	-0.33191	Reject H0	0.035989	1 & 12	threonine--tRNA ligase [Streptococcus sp. 'group B']
33	ARC24403.1	-8.3	-15.0181	-1.58191	Reject H0	0.009299	1 & 12	translational GTPase TypA [Streptococcus sp. 'group B']
34	ARC24789.1	-9.5	-16.2181	-2.78191	Reject H0	0.002133	1 & 12	glutamine--fructose-6-phosphate transaminase (isomerizing) [Streptococcus sp. 'group B']
35	ARC24524.1	-8.1	-14.8107	-1.3893	Reject H0	0.011572	1 & 17	septation ring formation regulator EzrA [Streptococcus sp. 'group B']
36	ARC25585.2	-9.3	-16.0181	-2.58191	Reject H0	0.002759	1 & 12	proline--tRNA ligase [Streptococcus sp. 'group B']
37	ARC24498.1	-8.1	-14.8181	-1.38191	Reject H0	0.01169	1 & 17	asparagine--tRNA ligase [Streptococcus sp. 'group B']
38	ARC23832.1	9	2.28191	15.7181	Reject H0	0.004022	1 & 12	chromosome assembly protein [Streptococcus sp. 'group B']
39	ARC23880.1	-7.5	-14.2181	-0.78191	Reject H0	0.022579	1 & 17	aspartate--tRNA ligase [Streptococcus sp. 'group B']
40	ARC25306.1	-8.9	-15.6181	-2.18191	Reject H0	0.00455	1 & 12	methionine--tRNA ligase [Streptococcus sp. 'group B']
41	ARC24786.1	-9.5	-16.2181	-2.78191	Reject H0	0.002133	1 & 12	pyruvate kinase [Streptococcus sp. 'group B']
42	ARC25502.1	-7	-13.7181	-0.28191	Reject H0	0.037847	1 & 12	30S ribosomal protein S7 [Streptococcus sp. 'group B']
43	ARC25383.1	8.4	1.68191	15.1181	Reject H0	0.008279	1 & 12	amino acid ABC transporter substrate-binding protein [Streptococcus sp. 'group B']
44	ARC24070.1	-9.1	-15.8181	-2.38191	Reject H0	0.003551	1 & 12	glutamate--tRNA ligase [Streptococcus sp. 'group B']
45	ARC25287.1	-6.6	-12.9339	-0.26612	Reject H0	0.037833	12 & 17	metal ABC transporter substrate-binding protein [Streptococcus sp. 'group B']
46	ARC25465.1	-7.3	-14.0181	-0.58191	Reject H0	0.027858	1 & 12	formate C-acetyltransferase [Streptococcus sp. 'group B']
47	ARC24529.1	8	1.2893	14.7107	Reject H0	0.012955	1 & 12	endonuclease [Streptococcus sp. 'group B']
48	ARC25252.1	-7	-12.7645	-1.23549	Reject H0	0.010945	1 & 17	transglutaminase [Streptococcus sp. 'group B']
49	ARC25252.1	-7	-12.4348	-1.56517	Reject H0	0.006139	12 & 17	transglutaminase [Streptococcus sp. 'group B']
50	AVH83378.1	-9.5	-16.2107	-2.7893	Reject H0	0.002104	1 & 12	anaerobic ribonucleoside-triphosphate reductase [Streptococcus sp. 'group B']
51	ARC24644.1	-9.3	-16.0181	-2.58191	Reject H0	0.002759	1 & 12	2,3-bisphosphoglycerate-dependent phosphoglycerate mutase [Streptococcus sp. 'group B']
52	ARC25170.1	-6.4	-12.7339	-0.06612	Reject H0	0.046693	12 & 17	50S ribosomal protein L20 [Streptococcus sp. 'group B']
53	ARC24294.1	-8.9	-15.6181	-2.18191	Reject H0	0.00455	1 & 12	3-oxoacyl-[acyl-carrier-protein] reductase [Streptococcus sp. 'group B']
54	AVH83490.1	-8.5	-15.2181	-1.78191	Reject H0	0.007362	1 & 12	ATP-dependent Clp protease ATP-binding subunit [Streptococcus sp. 'group B']
55	ARC25550.1	-8.05	-14.7681	-1.33191	Reject H0	0.012369	1 & 12	adenylosuccinate synthetase [Streptococcus sp. 'group B']
56	ARC24487.1	-7.55	-14.2681	-0.83191	Reject H0	0.021408	1 & 17	calcium-translocating P-type ATPase, PMCA-type [Streptococcus sp. 'group B']
57	ARC24116.1	-8.5	-15.2181	-1.78191	Reject H0	0.007362	1 & 12	acetate kinase [Streptococcus sp. 'group B']
58	ARC23960.1	-8.7	-15.4181	-1.98191	Reject H0	0.005801	1 & 12	ABC-F family ATPase [Streptococcus sp. 'group B']
59	ARC24475.1	-8.5	-14.9545	-2.04547	Reject H0	0.004854	1 & 17	hypothetical protein A6J68_04380 [Streptococcus sp. 'group B']
60	ARC25409.1	-6.9	-13.6181	-0.18191	Reject H0	0.04182	1 & 12	Asp-tRNA(Asn)/Glu-tRNA(Gln) amidotransferase GatCAB subunit A [Streptococcus sp. 'group B']
61	ARC25409.1	-7.1	-13.8181	-0.38191	Reject H0	0.034212	1 & 17	Asp-tRNA(Asn)/Glu-tRNA(Gln) amidotransferase GatCAB subunit A [Streptococcus sp. 'group B']
62	ARC24295.1	-8.5	-15.2107	-1.7893	Reject H0	0.007281	1 & 12	beta-ketoacyl-[acyl-carrier-protein] synthase II [Streptococcus sp. 'group B']
63	ARC24033.1	-8.25	-14.9607	-1.5393	Reject H0	0.009748	1 & 17	30S ribosomal protein S5 [Streptococcus sp. 'group B']
64	ARC25684.1	-9.5	-16.1439	-2.85615	Reject H0	0.001857	1 & 12	DAK2 domain-containing protein [Streptococcus sp. 'group B']
65	ARC24523.1	-9.3	-16.0181	-2.58191	Reject H0	0.002759	1 & 17	DNA topoisomerase (ATP-hydrolyzing) subunit B [Streptococcus sp. 'group B']
66	ARC24292.1	-8.7	-15.4181	-1.98191	Reject H0	0.005801	1 & 12	enoyl-[acyl-carrier-protein] reductase FabK [Streptococcus sp. 'group B']
67	ARC24785.1	-9.25	-15.9681	-2.53191	Reject H0	0.00294	1 & 12	6-phosphofructokinase [Streptococcus sp. 'group B']
68	ARC24302.1	-9.05	-15.7681	-2.33191	Reject H0	0.00378	1 & 12	serine--tRNA ligase [Streptococcus sp. 'group B']
69	ARC25712.1	-7.9	-14.6181	-1.18191	Reject H0	0.014626	1 & 12	RNA-binding transcriptional accessory protein [Streptococcus sp. 'group B']
70	ARC25496.1	-9.5	-16.2181	-2.78191	Reject H0	0.002133	1 & 12	type I glutamate--ammonia ligase [Streptococcus sp. 'group B']
71	ARC23978.1	-9.05	-15.7681	-2.33191	Reject H0	0.00378	1 & 12	ribose-phosphate pyrophosphokinase 1 [Streptococcus sp. 'group B']
72	ARC24458.1	-7	-12.7645	-1.23549	Reject H0	0.010945	1 & 17	phage portal protein [Streptococcus sp. 'group B']
73	ARC24458.1	-7	-12.4348	-1.56517	Reject H0	0.006139	12 & 17	phage portal protein [Streptococcus sp. 'group B']
74	ARC24803.1	-8.05	-14.7681	-1.33191	Reject H0	0.012369	1 & 12	DNA gyrase subunit A [Streptococcus sp. 'group B']
75	ARC25049.1	-8	-14.7181	-1.28191	Reject H0	0.013083	1 & 12	dTDP-glucose 4,6-dehydratase [Streptococcus sp. 'group B']
76	ARC25500.1	-7.05	-13.7681	-0.33191	Reject H0	0.035989	1 & 12	type I glyceraldehyde-3-phosphate dehydrogenase [Streptococcus sp. 'group B']
77	ARC24686.1	-8.5	-15.1885	-1.81151	Reject H0	0.007042	1 & 12	alanine--tRNA ligase [Streptococcus sp. 'group B']
78	ARC24025.1	-8.45	-15.1681	-1.73191	Reject H0	0.007808	1 & 17	30S ribosomal protein S17 [Streptococcus sp. 'group B']
79	ARC24775.1	-7.5	-14.2181	-0.78191	Reject H0	0.022579	1 & 12	elongation factor 4 [Streptococcus sp. 'group B']
80	ARC23866.1	-7.1	-13.8181	-0.38191	Reject H0	0.034212	1 & 12	DNA recombination/repair protein RecA [Streptococcus sp. 'group B']
81	ARC23866.1	-6.9	-13.6181	-0.18191	Reject H0	0.04182	1 & 17	DNA recombination/repair protein RecA [Streptococcus sp. 'group B']
82	ARC24417.1	-8.3	-14.9885	-1.61151	Reject H0	0.008911	1 & 17	ATP-dependent Clp protease ATP-binding subunit [Streptococcus sp. 'group B']
83	ARC24528.1	-8.6	-15.3181	-1.88191	Reject H0	0.006539	1 & 12	enolase [Streptococcus sp. 'group B']
84	ARC24061.1	-7.9	-14.6181	-1.18191	Reject H0	0.014626	1 & 12	trigger factor [Streptococcus sp. 'group B']
85	ARC25226.1	-7	-12.7645	-1.23549	Reject H0	0.010945	1 & 17	peptidase [Streptococcus sp. 'group B']
86	ARC25226.1	-7	-12.4348	-1.56517	Reject H0	0.006139	12 & 17	peptidase [Streptococcus sp. 'group B']
87	ARC24220.1	-9.1	-15.7885	-2.41151	Reject H0	0.003376	1 & 12	glycine--tRNA ligase subunit beta [Streptococcus sp. 'group B']
88	ARC24655.1	-8.5	-15.2181	-1.78191	Reject H0	0.007362	1 & 17	ATP-dependent helicase [Streptococcus sp. 'group B']
89	ARC23823.1	7.9	1.18191	14.6181	Reject H0	0.014626	1 & 12	hypothetical protein A6J68_00210 [Streptococcus sp. 'group B']
90	ARC25708.1	7.5	1.73549	13.2645	Reject H0	0.005524	1 & 12	cell surface protein [Streptococcus sp. 'group B']
91	ARC25708.1	6.5	0.73549	12.2645	Reject H0	0.020838	1 & 17	cell surface protein [Streptococcus sp. 'group B']
92	ARC24298.1	-7.9	-14.5885	-1.21151	Reject H0	0.014069	1 & 17	acetyl-CoA carboxylase biotin carboxylase subunit [Streptococcus sp. 'group B']
93	ARC25331.1	-9.1	-15.7885	-2.41151	Reject H0	0.003376	1 & 12	uracil phosphoribosyltransferase [Streptococcus sp. 'group B']
94	ARC24985.1	-7.4	-14.0439	-0.75615	Reject H0	0.022998	1 & 17	hypothetical protein A6J68_07330 [Streptococcus sp. 'group B']
95	ARC25504.1	-7	-13.7181	-0.28191	Reject H0	0.037847	1 & 12	pur operon repressor [Streptococcus sp. 'group B']
96	ARC24650.1	-8.7	-15.4181	-1.98191	Reject H0	0.005801	1 & 12	peptide chain release factor 3 [Streptococcus sp. 'group B']
97	ARC24757.1	-8.65	-15.3385	-1.96151	Reject H0	0.005883	1 & 12	thiamine pyrophosphate-dependent dehydrogenase E1 component subunit alpha [Streptococcus sp. 'group B']
98	ARC24444.1	-7	-12.7645	-1.23549	Reject H0	0.010945	1 & 17	hypothetical protein A6J68_04215 [Streptococcus sp. 'group B']
99	ARC24444.1	-7	-12.4348	-1.56517	Reject H0	0.006139	12 & 17	hypothetical protein A6J68_04215 [Streptococcus sp. 'group B']
100	ARC25367.1	-8.9	-15.5885	-2.21151	Reject H0	0.004335	1 & 12	DNA-binding response regulator [Streptococcus sp. 'group B']
101	ARC24645.1	7.5	0.78191	14.2181	Reject H0	0.022579	1 & 12	penicillin-binding protein 2 [Streptococcus sp. 'group B']
102	ARC24645.1	-6.6	-12.9339	-0.26612	Reject H0	0.037833	12 & 17	penicillin-binding protein 2 [Streptococcus sp. 'group B']
103	ARC25417.1	-8.3	-15.0181	-1.58191	Reject H0	0.009299	1 & 12	pyridoxal phosphate-dependent aminotransferase [Streptococcus sp. 'group B']
104	ARC24098.1	8.5	1.78191	15.2181	Reject H0	0.007362	1 & 12	D-alanyl-D-alanine carboxypeptidase [Streptococcus sp. 'group B']
105	AVH83376.1	-7.35	-14.0681	-0.63191	Reject H0	0.026444	1 & 17	hypothetical protein A6J68_00335 [Streptococcus sp. 'group B']
106	ARC24462.1	-7	-12.7645	-1.23549	Reject H0	0.010945	1 & 17	DUF4355 domain-containing protein [Streptococcus sp. 'group B']
107	ARC24462.1	-7	-12.4348	-1.56517	Reject H0	0.006139	12 & 17	DUF4355 domain-containing protein [Streptococcus sp. 'group B']
108	ARC24750.1	-7.7	-14.3885	-1.01151	Reject H0	0.017553	1 & 12	phenylalanine--tRNA ligase subunit beta [Streptococcus sp. 'group B']
109	ARC25408.1	-8	-14.7181	-1.28191	Reject H0	0.013083	1 & 12	Asp-tRNA(Asn)/Glu-tRNA(Gln) amidotransferase GatCAB subunit B [Streptococcus sp. 'group B']
110	ARC23876.1	-7.5	-14.1439	-0.85615	Reject H0	0.020648	1 & 12	arginine--tRNA ligase [Streptococcus sp. 'group B']
111	ARC24203.1	-6.8	-13.1339	-0.46612	Reject H0	0.030496	12 & 17	osmoprotectant ABC transporter substrate-binding protein [Streptococcus sp. 'group B']
112	ARC25233.1	-6.9	-13.6181	-0.18191	Reject H0	0.04182	1 & 12	GTPase ObgE [Streptococcus sp. 'group B']
113	ARC25233.1	-7.1	-13.8181	-0.38191	Reject H0	0.034212	1 & 17	GTPase ObgE [Streptococcus sp. 'group B']
114	ARC24293.1	-7.9	-14.6107	-1.1893	Reject H0	0.014486	1 & 12	[acyl-carrier-protein] S-malonyltransferase [Streptococcus sp. 'group B']
115	ARC24348.1	-8.1	-14.7885	-1.41151	Reject H0	0.011224	1 & 12	NAD(P)H-dependent glycerol-3-phosphate dehydrogenase [Streptococcus sp. 'group B']
116	ARC25181.1	-7.25	-13.9385	-0.56151	Reject H0	0.028381	1 & 17	ferrichrome ABC transporter substrate-binding protein [Streptococcus sp. 'group B']
117	ARC25181.1	-6.8	-13.106	-0.49403	Reject H0	0.029509	12 & 17	ferrichrome ABC transporter substrate-binding protein [Streptococcus sp. 'group B']
118	ARC23981.1	-7.55	-14.2681	-0.83191	Reject H0	0.021408	1 & 17	phosphate acyltransferase PlsX [Streptococcus sp. 'group B']
119	ARC23881.1	-8.7	-15.3438	-2.05615	Reject H0	0.005158	1 & 17	histidine--tRNA ligase [Streptococcus sp. 'group B']
120	ARC24892.1	-8.35	-15.0681	-1.63191	Reject H0	0.008775	1 & 12	serine hydroxymethyltransferase [Streptococcus sp. 'group B']
121	ARC24806.1	8.2	1.51151	14.8885	Reject H0	0.010007	1 & 12	DUF1002 domain-containing protein [Streptococcus sp. 'group B']
122	ARC25359.1	-7.7	-14.4107	-0.9893	Reject H0	0.018048	1 & 12	UDP-N-acetylmuramate--L-alanine ligase [Streptococcus sp. 'group B']
123	AVH83446.1	-8.3	-15.0107	-1.5893	Reject H0	0.009201	1 & 12	DNA helicase PcrA [Streptococcus sp. 'group B']
124	ARC25695.1	-8.5	-15.1439	-1.85615	Reject H0	0.006578	1 & 12	transcription termination/antitermination protein NusA [Streptococcus sp. 'group B']
125	ARC24473.1	-7	-12.7645	-1.23549	Reject H0	0.010945	1 & 17	N-acetylmuramoyl-L-alanine amidase [Streptococcus sp. 'group B']
126	ARC24473.1	-7	-12.4348	-1.56517	Reject H0	0.006139	12 & 17	N-acetylmuramoyl-L-alanine amidase [Streptococcus sp. 'group B']
127	ARC24468.1	-7	-12.7645	-1.23549	Reject H0	0.010945	1 & 17	phage major tail protein, TP901-1 family [Streptococcus sp. 'group B']
128	ARC24468.1	-7	-12.4348	-1.56517	Reject H0	0.006139	12 & 17	phage major tail protein, TP901-1 family [Streptococcus sp. 'group B']
129	ARC24042.1	-7.85	-14.5607	-1.1393	Reject H0	0.015311	1 & 12	DNA-directed RNA polymerase subunit alpha [Streptococcus sp. 'group B']
130	ARC24758.1	-9.25	-15.9607	-2.5393	Reject H0	0.002902	1 & 12	alpha-ketoacid dehydrogenase subunit beta [Streptococcus sp. 'group B']
131	ARC25259.2	-9.5	-16.2181	-2.78191	Reject H0	0.002133	1 & 17	GTPase Era [Streptococcus sp. 'group B']
132	ARC24760.1	-8.5	-15.1885	-1.81151	Reject H0	0.007042	1 & 12	dihydrolipoyl dehydrogenase [Streptococcus sp. 'group B']
133	ARC23958.1	-7.5	-14.2181	-0.78191	Reject H0	0.022579	1 & 12	tryptophan--tRNA ligase [Streptococcus sp. 'group B']
134	ARC24216.1	-7.9	-14.6107	-1.1893	Reject H0	0.014486	1 & 17	N-acetylglucosamine-6-phosphate deacetylase [Streptococcus sp. 'group B']
135	ARC24409.1	-8.1	-14.7439	-1.45615	Reject H0	0.010546	1 & 17	cell division protein FtsZ [Streptococcus sp. 'group B']
136	ARC24443.1	-7	-12.7645	-1.23549	Reject H0	0.010945	1 & 17	chromosome segregation protein SMC [Streptococcus sp. 'group B']
137	ARC24443.1	-7	-12.4348	-1.56517	Reject H0	0.006139	12 & 17	chromosome segregation protein SMC [Streptococcus sp. 'group B']
138	ARC25494.1	-6.9	-13.5439	-0.25615	Reject H0	0.038726	1 & 12	ribonuclease J [Streptococcus sp. 'group B']
139	ARC25494.1	-7.1	-13.7439	-0.45615	Reject H0	0.031552	1 & 17	ribonuclease J [Streptococcus sp. 'group B']
140	ARC24725.1	-8.5	-15.2107	-1.7893	Reject H0	0.007281	1 & 12	UDP-N-acetylglucosamine 1-carboxyvinyltransferase [Streptococcus sp. 'group B']
141	ARC25499.1	-6.9	-13.5885	-0.21151	Reject H0	0.04057	1 & 12	phosphoglycerate kinase [Streptococcus sp. 'group B']
142	ARC23833.1	-7.9	-14.5885	-1.21151	Reject H0	0.014069	1 & 12	leucine--tRNA ligase [Streptococcus sp. 'group B']
143	ARC25701.1	-7.5	-13.5663	-1.43366	Reject H0	0.009237	1 & 17	DEAD/DEAH box helicase [Streptococcus sp. 'group B']
144	ARC25701.1	-6.6	-12.3194	-0.8806	Reject H0	0.017204	12 & 17	DEAD/DEAH box helicase [Streptococcus sp. 'group B']
145	ARC24502.1	-8.6	-15.3107	-1.8893	Reject H0	0.006466	1 & 12	RNase adapter RapZ [Streptococcus sp. 'group B']
146	ARC25380.1	-7.1	-13.7439	-0.45615	Reject H0	0.031552	1 & 12	methionine import ATP-binding protein MetN [Streptococcus sp. 'group B']
147	ARC25380.1	-6.9	-13.5439	-0.25615	Reject H0	0.038726	1 & 17	methionine import ATP-binding protein MetN [Streptococcus sp. 'group B']
148	AVH83387.1	-9.5	-16.1439	-2.85615	Reject H0	0.001857	1 & 12	redox-regulated ATPase YchF [Streptococcus sp. 'group B']
149	ARC24252.1	-7.05	-13.7681	-0.33191	Reject H0	0.035989	1 & 17	hypothetical protein A6J68_03045 [Streptococcus sp. 'group B']
150	ARC23934.1	-8.5	-15.1885	-1.81151	Reject H0	0.007042	1 & 17	tRNA uridine-5-carboxymethylaminomethyl(34) synthesis enzyme MnmG [Streptococcus sp. 'group B']
151	ARC24087.1	-6.9	-13.6107	-0.1893	Reject H0	0.041506	1 & 17	amino acid ABC transporter ATP-binding protein [Streptococcus sp. 'group B']
152	ARC24845.1	-7	-13.3269	-0.67309	Reject H0	0.024243	12 & 17	ferrichrome ABC transporter substrate-binding protein [Streptococcus sp. 'group B']
153	ARC24415.1	-8.1	-14.7439	-1.45615	Reject H0	0.010546	1 & 12	isoleucine--tRNA ligase [Streptococcus sp. 'group B']
154	ARC23979.1	-9.5	-16.1885	-2.81151	Reject H0	0.002019	1 & 12	pyridoxal phosphate-dependent aminotransferase [Streptococcus sp. 'group B']
155	ARC24243.1	-8.1	-14.7885	-1.41151	Reject H0	0.011224	1 & 17	nicotinate phosphoribosyltransferase [Streptococcus sp. 'group B']
156	ARC24107.1	-7.75	-14.4681	-1.03191	Reject H0	0.01725	1 & 17	tyrosine--tRNA ligase [Streptococcus sp. 'group B']
157	ARC24107.1	-6.4	-12.7339	-0.06612	Reject H0	0.046693	12 & 17	tyrosine--tRNA ligase [Streptococcus sp. 'group B']
158	ARC24640.1	-7.45	-14.1385	-0.76151	Reject H0	0.022991	1 & 17	phosphoenolpyruvate carboxylase [Streptococcus sp. 'group B']
159	ARC24746.1	-9.1	-15.7439	-2.45615	Reject H0	0.003125	1 & 12	UDP-N-acetylglucosamine 1-carboxyvinyltransferase [Streptococcus sp. 'group B']
160	ARC25555.1	-7.85	-14.5607	-1.1393	Reject H0	0.015311	1 & 12	tRNA dihydrouridine synthase DusB [Streptococcus sp. 'group B']
161	ARC24377.1	-7	-13.2911	-0.7089	Reject H0	0.023183	1 & 12	valine--tRNA ligase [Streptococcus sp. 'group B']
162	ARC24377.1	7	1.0687	12.9313	Reject H0	0.01417	12 & 17	valine--tRNA ligase [Streptococcus sp. 'group B']
163	ARC24602.1	-7.5	-14.2181	-0.78191	Reject H0	0.022579	1 & 12	amino acid ABC transporter ATP-binding protein [Streptococcus sp. 'group B']
164	ARC25030.1	-8.6	-15.1688	-2.03122	Reject H0	0.005169	1 & 17	purine-nucleoside phosphorylase [Streptococcus sp. 'group B']
165	ARC25362.1	-8.1	-14.7439	-1.45615	Reject H0	0.010546	1 & 12	ribosome biogenesis GTPase Der [Streptococcus sp. 'group B']
166	AVH83460.1	-8.5	-14.9545	-2.04547	Reject H0	0.004854	1 & 17	metallophosphatase [Streptococcus sp. 'group B']
167	AVH83487.1	-6.4	-12.7339	-0.06612	Reject H0	0.046693	12 & 17	5'-nucleotidase, lipoprotein e(P4) family [Streptococcus sp. 'group B']
168	AVH83427.1	-8.3	-15.0107	-1.5893	Reject H0	0.009201	1 & 17	ATP-dependent helicase [Streptococcus sp. 'group B']
169	ARC25201.1	-9.1	-15.7439	-2.45615	Reject H0	0.003125	1 & 12	nucleotide sugar dehydratase [Streptococcus sp. 'group B']
170	ARC24054.1	-9.1	-15.7885	-2.41151	Reject H0	0.003376	1 & 12	molecular chaperone DnaJ [Streptococcus sp. 'group B']
171	ARC24237.1	-7.225	-13.9357	-0.5143	Reject H0	0.02986	1 & 17	ATP-dependent helicase [Streptococcus sp. 'group B']
172	ARC24710.1	-8.5	-15.1885	-1.81151	Reject H0	0.007042	1 & 12	uridine kinase [Streptococcus sp. 'group B']
173	ARC24624.1	-8.1	-14.7439	-1.45615	Reject H0	0.010546	1 & 17	collagenase-like protease [Streptococcus sp. 'group B']
174	ARC24864.1	-6.375	-12.4413	-0.30866	Reject H0	0.03563	1 & 12	phage infection protein [Streptococcus sp. 'group B']
175	ARC24864.1	7.5	1.7806	13.2194	Reject H0	0.005081	12 & 17	phage infection protein [Streptococcus sp. 'group B']
176	ARC24709.1	-6.7	-13.0269	-0.37309	Reject H0	0.03372	12 & 17	polysaccharide deacetylase [Streptococcus sp. 'group B']
177	ARC24103.1	-7.1	-13.7885	-0.41151	Reject H0	0.033135	1 & 17	ABC transporter ATP-binding protein [Streptococcus sp. 'group B']
178	AVH83482.1	-7.5	-14.1439	-0.85615	Reject H0	0.020648	1 & 12	excinuclease ABC subunit UvrA [Streptococcus sp. 'group B']
179	ARC24228.1	-7.7	-14.3438	-1.05615	Reject H0	0.016584	1 & 12	transketolase [Streptococcus sp. 'group B']
180	ARC25479.1	-7.875	-14.5189	-1.23115	Reject H0	0.013636	1 & 12	NAD(P)/FAD-dependent oxidoreductase [Streptococcus sp. 'group B']
181	ARC24782.1	-7.6	-14.3181	-0.88191	Reject H0	0.020292	1 & 17	ABC transporter ATP-binding protein [Streptococcus sp. 'group B']
182	ARC25018.1	-8.8	-15.4885	-2.11151	Reject H0	0.004902	1 & 12	N-acetylneuraminate synthase [Streptococcus sp. 'group B']
183	ARC25089.1	-7.825	-14.5357	-1.1143	Reject H0	0.01574	1 & 12	50S ribosomal protein L10 [Streptococcus sp. 'group B']
184	ARC23840.1	7	1.63661	12.3634	Reject H0	0.005343	1 & 12	pathogenicity protein [Streptococcus sp. 'group B']
185	ARC23840.1	7	1.63661	12.3634	Reject H0	0.005343	1 & 17	pathogenicity protein [Streptococcus sp. 'group B']
186	ARC24486.1	-8.7	-15.3438	-2.05615	Reject H0	0.005158	1 & 17	HD domain-containing protein [Streptococcus sp. 'group B']
187	ARC24204.1	-8.625	-15.2689	-1.98115	Reject H0	0.005654	1 & 17	ABC transporter ATP-binding protein [Streptococcus sp. 'group B']
188	ARC25528.1	-8.1	-14.5545	-1.64547	Reject H0	0.007986	1 & 17	glycine/betaine ABC transporter permease [Streptococcus sp. 'group B']
189	ARC24459.1	-7	-12.7645	-1.23549	Reject H0	0.010945	1 & 17	phage head morphogenesis protein [Streptococcus sp. 'group B']
190	ARC24459.1	-7	-12.4348	-1.56517	Reject H0	0.006139	12 & 17	phage head morphogenesis protein [Streptococcus sp. 'group B']
191	ARC24383.1	-7.45	-14.1607	-0.7393	Reject H0	0.023602	1 & 12	asparagine synthetase A [Streptococcus sp. 'group B']
192	ARC24912.1	-8.3	-14.9438	-1.65615	Reject H0	0.008349	1 & 12	ribose-phosphate pyrophosphokinase 2 [Streptococcus sp. 'group B']
193	ARC24673.1	-8.5	-15.1439	-1.85615	Reject H0	0.006578	1 & 17	tRNA preQ1(34) S-adenosylmethionine ribosyltransferase-isomerase QueA [Streptococcus sp. 'group B']
194	ARC24406.1	-7.65	-14.2188	-1.08122	Reject H0	0.015909	1 & 17	undecaprenyldiphospho-muramoylpentapeptide beta-N- acetylglucosaminyltransferase [Streptococcus sp. 'group B']
195	ARC25043.1	-7.6	-14.1688	-1.03122	Reject H0	0.016827	1 & 12	acetolactate synthase AlsS [Streptococcus sp. 'group B']
196	ARC25009.1	-7.35	-14.0385	-0.66151	Reject H0	0.025559	1 & 12	branched-chain amino acid aminotransferase [Streptococcus sp. 'group B']
197	ARC24049.1	-7.1	-13.7439	-0.45615	Reject H0	0.031552	1 & 12	histidine phosphatase family protein [Streptococcus sp. 'group B']
198	ARC24049.1	-6.9	-13.5439	-0.25615	Reject H0	0.038726	1 & 17	histidine phosphatase family protein [Streptococcus sp. 'group B']
199	ARC24895.1	-8.2	-14.7688	-1.63122	Reject H0	0.008411	1 & 12	peptide chain release factor 1 [Streptococcus sp. 'group B']
200	ARC24472.1	-7	-12.7645	-1.23549	Reject H0	0.010945	1 & 17	phage tail protein [Streptococcus sp. 'group B']
201	ARC24472.1	-7	-12.4348	-1.56517	Reject H0	0.006139	12 & 17	phage tail protein [Streptococcus sp. 'group B']
202	ARC23896.1	-7	-12.7645	-1.23549	Reject H0	0.010945	1 & 12	peptidase [Streptococcus sp. 'group B']
203	ARC23896.1	7	1.56517	12.4348	Reject H0	0.006139	12 & 17	peptidase [Streptococcus sp. 'group B']
204	ARC24827.1	-8.25	-14.9681	-1.53191	Reject H0	0.00985	1 & 12	phosphate ABC transporter ATP-binding protein [Streptococcus sp. 'group B']
205	ARC24244.1	-8.7	-15.3438	-2.05615	Reject H0	0.005158	1 & 12	ammonia-dependent NAD(+) synthetase [Streptococcus sp. 'group B']
206	ARC24299.1	-8.1	-14.7439	-1.45615	Reject H0	0.010546	1 & 12	acetyl-CoA carboxylase carboxyltransferase subunit beta [Streptococcus sp. 'group B']
207	ARC24432.1	-7.5	-14.0688	-0.93122	Reject H0	0.018807	1 & 17	DUF2140 domain-containing protein [Streptococcus sp. 'group B']
208	ARC24432.1	-6.6	-12.7931	-0.4069	Reject H0	0.0322	12 & 17	DUF2140 domain-containing protein [Streptococcus sp. 'group B']
209	ARC24873.1	-8.1	-14.7439	-1.45615	Reject H0	0.010546	1 & 12	ABC transporter ATP-binding protein [Streptococcus sp. 'group B']
210	ARC25096.1	-7.5	-14.1439	-0.85615	Reject H0	0.020648	1 & 17	GTP-binding protein [Streptococcus sp. 'group B']
211	ARC24358.1	-6.4	-12.4663	-0.33366	Reject H0	0.034645	1 & 17	leucine-rich repeat domain-containing protein [Streptococcus sp. 'group B']
212	ARC24035.1	-7.3	-14.0107	-0.5893	Reject H0	0.027626	1 & 12	50S ribosomal protein L15 [Streptococcus sp. 'group B']
213	ARC24032.1	-8.05	-14.7385	-1.36151	Reject H0	0.011881	1 & 17	50S ribosomal protein L18 [Streptococcus sp. 'group B']
214	ARC24347.1	-7	-13.7107	-0.2893	Reject H0	0.037555	1 & 12	UTP--glucose-1-phosphate uridylyltransferase [Streptococcus sp. 'group B']
215	ARC25583.1	7.05	0.3393	13.7607	Reject H0	0.035708	1 & 17	PolC-type DNA polymerase III [Streptococcus sp. 'group B']
216	ARC25583.1	6.4	0.07309	12.7269	Reject H0	0.046353	12 & 17	PolC-type DNA polymerase III [Streptococcus sp. 'group B']
217	AVH83410.1	-7.225	-13.8689	-0.58115	Reject H0	0.027693	1 & 17	aminoacyltransferase [Streptococcus sp. 'group B']
218	ARC24031.1	-8.2	-14.7688	-1.63122	Reject H0	0.008411	1 & 17	50S ribosomal protein L6 [Streptococcus sp. 'group B']
219	ARC24152.1	-8.6	-15.1688	-2.03122	Reject H0	0.005169	1 & 12	cysteine--tRNA ligase [Streptococcus sp. 'group B']
220	AVH83448.1	-8	-13.9313	-2.0687	Reject H0	0.003727	12 & 17	tyrosine-protein kinase CpsD [Streptococcus sp. 'group B']
221	ARC24318.1	-7	-12.7645	-1.23549	Reject H0	0.010945	1 & 17	hypothetical protein A6J68_03410 [Streptococcus sp. 'group B']
222	ARC24318.1	-7	-12.4348	-1.56517	Reject H0	0.006139	12 & 17	hypothetical protein A6J68_03410 [Streptococcus sp. 'group B']
223	ARC24405.1	-8.6	-15.1688	-2.03122	Reject H0	0.005169	1 & 12	UDP-N-acetylmuramoyl-L-alanine--D-glutamate ligase [Streptococcus sp. 'group B']
224	ARC24591.1	-7.1	-13.7439	-0.45615	Reject H0	0.031552	1 & 12	catabolite control protein A [Streptococcus sp. 'group B']
225	ARC24591.1	-6.9	-13.5439	-0.25615	Reject H0	0.038726	1 & 17	catabolite control protein A [Streptococcus sp. 'group B']
226	ARC25037.1	-8.7	-15.3438	-2.05615	Reject H0	0.005158	1 & 12	ribonuclease J [Streptococcus sp. 'group B']
227	ARC24518.1	-6.8	-13.5181	-0.08191	Reject H0	0.046157	1 & 12	ABC transporter ATP-binding protein [Streptococcus sp. 'group B']
228	ARC25597.1	-8.2	-14.8885	-1.51151	Reject H0	0.010007	1 & 12	ABC transporter ATP-binding protein [Streptococcus sp. 'group B']
229	ARC24270.1	-7.9	-14.5439	-1.25615	Reject H0	0.013256	1 & 12	Cof-type HAD-IIB family hydrolase [Streptococcus sp. 'group B']
230	ARC24491.1	-8.225	-14.8689	-1.58115	Reject H0	0.009119	1 & 17	cell division ATP-binding protein FtsE [Streptococcus sp. 'group B']
231	ARC24693.1	-8.25	-14.9681	-1.53191	Reject H0	0.00985	1 & 12	class 1b ribonucleoside-diphosphate reductase subunit beta [Streptococcus sp. 'group B']
232	AVH83483.1	-7.5	-14.1439	-0.85615	Reject H0	0.020648	1 & 12	endonuclease MutS2 [Streptococcus sp. 'group B']
233	ARC25151.1	-9.3	-15.9438	-2.65615	Reject H0	0.002415	1 & 12	tRNA 4-thiouridine(8) synthase ThiI [Streptococcus sp. 'group B']
234	ARC25097.1	-9.1	-15.7439	-2.45615	Reject H0	0.003125	1 & 12	ATP-dependent Clp protease ATP-binding subunit ClpX [Streptococcus sp. 'group B']
235	ARC24147.1	-6.775	-13.4189	-0.13115	Reject H0	0.043911	1 & 12	30S ribosomal protein S15 [Streptococcus sp. 'group B']
236	ARC24215.1	-7.65	-14.3385	-0.96151	Reject H0	0.018537	1 & 17	peptidase [Streptococcus sp. 'group B']
237	ARC24064.1	-7	-13.6439	-0.35615	Reject H0	0.034976	1 & 17	alpha/beta hydrolase [Streptococcus sp. 'group B']
238	ARC25677.1	-7.9	-14.5439	-1.25615	Reject H0	0.013256	1 & 17	chromosomal replication initiator protein DnaA [Streptococcus sp. 'group B']
239	ARC23975.1	-7	-13.5688	-0.43122	Reject H0	0.032212	1 & 12	hypoxanthine-guanine phosphoribosyltransferase [Streptococcus sp. 'group B']
240	ARC24097.1	-9	-15.5688	-2.43122	Reject H0	0.003114	1 & 17	D-alanyl-D-alanine carboxypeptidase [Streptococcus sp. 'group B']
241	ARC24908.1	-7.3	-13.9438	-0.65615	Reject H0	0.025585	1 & 12	phosphate acetyltransferase [Streptococcus sp. 'group B']
242	ARC24908.1	-6.7	-13.3438	-0.05615	Reject H0	0.047308	1 & 17	phosphate acetyltransferase [Streptococcus sp. 'group B']
243	ARC25609.1	-6.675	-13.3188	-0.03115	Reject H0	0.04849	1 & 17	bifunctional (p)ppGpp synthetase/guanosine-3',5'-bis(diphosphate) 3'-pyrophosphohydrolase [Streptococcus sp. 'group B']
244	ARC25719.1	-7.2	-13.7688	-0.63122	Reject H0	0.026069	1 & 12	dihydroorotase [Streptococcus sp. 'group B']
245	ARC24408.1	-6.8	-13.3688	-0.23122	Reject H0	0.039609	1 & 12	cell division protein FtsA [Streptococcus sp. 'group B']
246	AVH83382.1	-8.45	-15.1385	-1.76151	Reject H0	0.007472	1 & 17	bifunctional lysylphosphatidylglycerol flippase/synthetase MprF [Streptococcus sp. 'group B']
247	ARC24021.1	-7.025	-13.4795	-0.57047	Reject H0	0.027517	1 & 17	50S ribosomal protein L22 [Streptococcus sp. 'group B']
248	ARC24484.1	-6.7	-13.1545	-0.24547	Reject H0	0.038863	1 & 17	aminoacyltransferase [Streptococcus sp. 'group B']
249	ARC24445.1	-7	-12.7645	-1.23549	Reject H0	0.010945	1 & 17	hypothetical protein A6J68_04220 [Streptococcus sp. 'group B']
250	ARC24445.1	-7	-12.4348	-1.56517	Reject H0	0.006139	12 & 17	hypothetical protein A6J68_04220 [Streptococcus sp. 'group B']
251	ARC25100.1	-7.5	-14.1439	-0.85615	Reject H0	0.020648	1 & 17	thymidylate synthase [Streptococcus sp. 'group B']
252	ARC24776.1	7.5	0.93122	14.0688	Reject H0	0.018807	1 & 12	pneumococcal-type histidine triad protein [Streptococcus sp. 'group B']
253	ARC24776.1	-6.6	-12.7931	-0.4069	Reject H0	0.0322	12 & 17	pneumococcal-type histidine triad protein [Streptococcus sp. 'group B']
254	ARC25065.1	-6.7	-12.7663	-0.63366	Reject H0	0.024577	1 & 17	pullulanase [Streptococcus sp. 'group B']
255	ARC24537.1	5.25	0.42193	10.0781	Reject H0	0.027708	1 & 12	hypothetical protein A6J68_04785 [Streptococcus sp. 'group B']
256	ARC24537.1	5.25	0.42193	10.0781	Reject H0	0.027708	1 & 17	hypothetical protein A6J68_04785 [Streptococcus sp. 'group B']
257	ARC24712.1	-7.1	-13.7885	-0.41151	Reject H0	0.033135	1 & 12	DNA polymerase III subunit gamma/tau [Streptococcus sp. 'group B']
258	ARC24712.1	-6.9	-13.5885	-0.21151	Reject H0	0.04057	1 & 17	DNA polymerase III subunit gamma/tau [Streptococcus sp. 'group B']
259	ARC24633.1	-8.5	-15.1885	-1.81151	Reject H0	0.007042	1 & 12	HAD family hydrolase [Streptococcus sp. 'group B']
260	ARC24915.1	-7.3	-13.9438	-0.65615	Reject H0	0.025585	1 & 12	transcriptional regulator [Streptococcus sp. 'group B']
261	ARC24915.1	-6.7	-13.3438	-0.05615	Reject H0	0.047308	1 & 17	transcriptional regulator [Streptococcus sp. 'group B']
262	ARC24321.1	-7.6	-14.1688	-1.03122	Reject H0	0.016827	1 & 17	aminoglycoside phosphotransferase [Streptococcus sp. 'group B']
263	ARC24449.1	-7	-12.7645	-1.23549	Reject H0	0.010945	1 & 17	DNA primase [Streptococcus sp. 'group B']
264	ARC24449.1	-7	-12.4348	-1.56517	Reject H0	0.006139	12 & 17	DNA primase [Streptococcus sp. 'group B']
265	ARC24975.1	-8.6	-15.3181	-1.88191	Reject H0	0.006539	1 & 12	UDP-N-acetylmuramate dehydrogenase [Streptococcus sp. 'group B']
266	ARC24876.1	7	1.63661	12.3634	Reject H0	0.005343	1 & 12	fibronectin-binding protein [Streptococcus sp. 'group B']
267	ARC24876.1	7	1.63661	12.3634	Reject H0	0.005343	1 & 17	fibronectin-binding protein [Streptococcus sp. 'group B']
268	ARC24319.1	-7.825	-14.4688	-1.18115	Reject H0	0.014426	1 & 17	ABC transporter ATP-binding protein [Streptococcus sp. 'group B']
269	ARC24300.1	-8.1	-14.7439	-1.45615	Reject H0	0.010546	1 & 12	acetyl-CoA carboxylase carboxyl transferase subunit alpha [Streptococcus sp. 'group B']
270	ARC24050.1	-6.2	-12.3931	-0.0069	Reject H0	0.049638	12 & 17	D-alanyl-D-alanine carboxypeptidase family protein [Streptococcus sp. 'group B']
271	AVH83488.1	-7.1	-13.7439	-0.45615	Reject H0	0.031552	1 & 12	bifunctional glutamate--cysteine ligase GshA/glutathione synthetase GshB [Streptococcus sp. 'group B']
272	AVH83488.1	-6.9	-13.5439	-0.25615	Reject H0	0.038726	1 & 17	bifunctional glutamate--cysteine ligase GshA/glutathione synthetase GshB [Streptococcus sp. 'group B']
273	ARC24974.1	-7.8	-14.3688	-1.23122	Reject H0	0.01342	1 & 12	spermidine/putrescine import ATP-binding protein PotA [Streptococcus sp. 'group B']
274	ARC25520.1	-8.6	-15.2885	-1.91151	Reject H0	0.006249	1 & 17	D-alanyl-lipoteichoic acid biosynthesis protein DltB [Streptococcus sp. 'group B']
275	ARC25511.1	-7.5	-13.5663	-1.43366	Reject H0	0.009237	1 & 17	16S rRNA (adenine(1518)-N(6)/adenine(1519)-N(6))-dimethyltransferase RsmA [Streptococcus sp. 'group B']
276	ARC25511.1	-6.6	-12.3194	-0.8806	Reject H0	0.017204	12 & 17	16S rRNA (adenine(1518)-N(6)/adenine(1519)-N(6))-dimethyltransferase RsmA [Streptococcus sp. 'group B']
277	ARC25330.1	-7.95	-14.6385	-1.26151	Reject H0	0.013302	1 & 12	ATP-dependent Clp protease proteolytic subunit [Streptococcus sp. 'group B']
278	ARC24801.1	-7.6	-14.1688	-1.03122	Reject H0	0.016827	1 & 12	NADH oxidase [Streptococcus sp. 'group B']
279	ARC24407.1	-7.25	-13.8188	-0.68122	Reject H0	0.024707	1 & 17	cell division protein FtsQ [Streptococcus sp. 'group B']
280	ARC25286.1	-8	-14.5688	-1.43122	Reject H0	0.010651	1 & 17	metal ABC transporter ATP-binding protein [Streptococcus sp. 'group B']
281	ARC25070.1	-6.775	-13.2295	-0.32047	Reject H0	0.035929	1 & 17	glycerophosphodiester phosphodiesterase [Streptococcus sp. 'group B']
282	ARC25610.1	6.5	0.2089	12.7911	Reject H0	0.040142	1 & 12	bifunctional 2',3'-cyclic-nucleotide 2'-phosphodiesterase/3'-nucleotidase [Streptococcus sp. 'group B']
283	ARC24903.1	-7.3	-13.3663	-1.23366	Reject H0	0.011899	1 & 17	xanthine phosphoribosyltransferase [Streptococcus sp. 'group B']
284	ARC24903.1	-6.2	-11.9194	-0.4806	Reject H0	0.028365	12 & 17	xanthine phosphoribosyltransferase [Streptococcus sp. 'group B']
285	ARC24290.1	-8.8	-15.3688	-2.23122	Reject H0	0.004022	1 & 12	ketoacyl-ACP synthase III [Streptococcus sp. 'group B']
286	ARC25202.1	-7.7	-14.1545	-1.24547	Reject H0	0.012874	1 & 12	2-C-methyl-D-erythritol 4-phosphate cytidylyltransferase [Streptococcus sp. 'group B']
287	ARC24732.1	-7.5	-13.9545	-1.04547	Reject H0	0.01622	1 & 17	DNA ligase (NAD(+)) LigA [Streptococcus sp. 'group B']
288	ARC24598.1	-6.8	-12.7313	-0.8687	Reject H0	0.018175	12 & 17	peptidase [Streptococcus sp. 'group B']
289	ARC25529.1	-7.6	-13.8911	-1.3089	Reject H0	0.011482	1 & 17	glycine betaine/L-proline ABC transporter ATP-binding protein [Streptococcus sp. 'group B']
290	ARC24469.1	-7	-12.7645	-1.23549	Reject H0	0.010945	1 & 17	hypothetical protein A6J68_04350 [Streptococcus sp. 'group B']
291	ARC24469.1	-7	-12.4348	-1.56517	Reject H0	0.006139	12 & 17	hypothetical protein A6J68_04350 [Streptococcus sp. 'group B']
292	ARC25195.1	-7	-12.7645	-1.23549	Reject H0	0.010945	1 & 17	hypothetical protein A6J68_08565 [Streptococcus sp. 'group B']
293	ARC25195.1	-7	-12.4348	-1.56517	Reject H0	0.006139	12 & 17	hypothetical protein A6J68_08565 [Streptococcus sp. 'group B']
294	ARC23874.1	-7.5	-14.1439	-0.85615	Reject H0	0.020648	1 & 12	DNA mismatch repair protein MutS [Streptococcus sp. 'group B']
295	ARC24289.1	-7.1	-13.7439	-0.45615	Reject H0	0.031552	1 & 12	transcriptional regulator [Streptococcus sp. 'group B']
296	ARC24289.1	-6.9	-13.5439	-0.25615	Reject H0	0.038726	1 & 17	transcriptional regulator [Streptococcus sp. 'group B']
297	ARC23937.1	-6.8	-13.3688	-0.23122	Reject H0	0.039609	1 & 12	L-serine ammonia-lyase, iron-sulfur-dependent, subunit beta [Streptococcus sp. 'group B']
298	ARC24545.1	-7.8	-14.3688	-1.23122	Reject H0	0.01342	1 & 17	serine hydrolase [Streptococcus sp. 'group B']
299	ARC25334.1	-7.7	-14.1545	-1.24547	Reject H0	0.012874	1 & 17	APC family permease [Streptococcus sp. 'group B']
300	ARC23871.1	-6.7	-13.1545	-0.24547	Reject H0	0.038863	1 & 17	DNA mismatch repair endonuclease MutL [Streptococcus sp. 'group B']
301	ARC25122.1	-7.5	-13.9545	-1.04547	Reject H0	0.01622	1 & 17	ABC transporter ATP-binding protein [Streptococcus sp. 'group B']
302	ARC24608.1	-7.9	-14.3545	-1.44547	Reject H0	0.010165	1 & 17	chromosome segregation protein SMC [Streptococcus sp. 'group B']
303	ARC25129.1	-6.4	-12.6911	-0.1089	Reject H0	0.044623	1 & 17	1-phosphofructokinase [Streptococcus sp. 'group B']
304	ARC25244.1	-6.6	-13.1688	-0.03122	Reject H0	0.04847	1 & 12	amino acid permease [Streptococcus sp. 'group B']
305	ARC24851.1	-7.2	-13.4911	-0.9089	Reject H0	0.01844	1 & 17	ribosome biogenesis GTPase YlqF [Streptococcus sp. 'group B']
306	ARC24621.1	-7.2	-13.4911	-0.9089	Reject H0	0.01844	1 & 17	YtxH domain-containing protein [Streptococcus sp. 'group B']
307	ARC25041.1	-6.8	-13.2545	-0.34547	Reject H0	0.034996	1 & 12	DUF814 domain-containing protein [Streptococcus sp. 'group B']
308	ARC23941.1	-6.5	-12.9545	-0.04547	Reject H0	0.047747	1 & 17	energy-coupling factor transporter ATPase [Streptococcus sp. 'group B']
309	ARC24744.1	-8	-14.2911	-1.7089	Reject H0	0.006997	1 & 17	F0F1 ATP synthase subunit epsilon [Streptococcus sp. 'group B']
310	ARC24744.1	-6.2	-12.1313	-0.2687	Reject H0	0.037003	12 & 17	F0F1 ATP synthase subunit epsilon [Streptococcus sp. 'group B']
311	ARC24461.1	-7	-12.7645	-1.23549	Reject H0	0.010945	1 & 17	hypothetical protein A6J68_04310 [Streptococcus sp. 'group B']
312	ARC24461.1	-7	-12.4348	-1.56517	Reject H0	0.006139	12 & 17	hypothetical protein A6J68_04310 [Streptococcus sp. 'group B']
313	ARC23936.1	-6.6	-13.1688	-0.03122	Reject H0	0.04847	1 & 12	tRNA 2-thiouridine(34) synthase MnmA [Streptococcus sp. 'group B']
314	ARC24870.1	-6.7	-13.1545	-0.24547	Reject H0	0.038863	1 & 17	orotate phosphoribosyltransferase [Streptococcus sp. 'group B']
315	ARC24971.1	-6.4	-12.6911	-0.1089	Reject H0	0.044623	1 & 17	spermidine/putrescine ABC transporter substrate-binding protein [Streptococcus sp. 'group B']
316	ARC25152.1	-7.4	-13.6911	-1.1089	Reject H0	0.01459	1 & 17	cysteine desulfurase [Streptococcus sp. 'group B']
317	ARC25055.1	-7.6	-13.8911	-1.3089	Reject H0	0.011482	1 & 12	adenine phosphoribosyltransferase [Streptococcus sp. 'group B']
318	ARC23933.1	-6.6	-13.1688	-0.03122	Reject H0	0.04847	1 & 17	DHH family phosphoesterase [Streptococcus sp. 'group B']
319	ARC24478.1	-9	-15.5688	-2.43122	Reject H0	0.003114	1 & 12	abortive phage resistance protein [Streptococcus sp. 'group B']
320	ARC25060.1	-6.4	-12.6911	-0.1089	Reject H0	0.044623	1 & 17	ribonuclease Z [Streptococcus sp. 'group B']
321	ARC25372.1	-7.3	-13.9438	-0.65615	Reject H0	0.025585	1 & 12	TrkA family potassium uptake protein [Streptococcus sp. 'group B']
322	ARC25372.1	-6.7	-13.3438	-0.05615	Reject H0	0.047308	1 & 17	TrkA family potassium uptake protein [Streptococcus sp. 'group B']
323	ARC25737.1	-6.8	-13.3688	-0.23122	Reject H0	0.039609	1 & 12	16S rRNA (cytidine(1402)-2'-O)-methyltransferase [Streptococcus sp. 'group B']
324	ARC24051.1	-6.6	-13.1688	-0.03122	Reject H0	0.04847	1 & 17	N-acetylmuramoyl-L-alanine amidase [Streptococcus sp. 'group B']
325	ARC24594.1	-6.7	-13.1545	-0.24547	Reject H0	0.038863	1 & 17	glycosyltransferase family 4 protein [Streptococcus sp. 'group B']
326	ARC25194.1	-7	-12.7645	-1.23549	Reject H0	0.010945	1 & 17	cell surface protein [Streptococcus sp. 'group B']
327	ARC25194.1	-7	-12.4348	-1.56517	Reject H0	0.006139	12 & 17	cell surface protein [Streptococcus sp. 'group B']
328	ARC24464.1	-7	-12.7645	-1.23549	Reject H0	0.010945	1 & 17	hypothetical protein A6J68_04325 [Streptococcus sp. 'group B']
329	ARC24464.1	-7	-12.4348	-1.56517	Reject H0	0.006139	12 & 17	hypothetical protein A6J68_04325 [Streptococcus sp. 'group B']
330	ARC25700.1	-7.5	-13.9545	-1.04547	Reject H0	0.01622	1 & 17	23S rRNA (adenine(2503)-C(2))-methyltransferase RlmN [Streptococcus sp. 'group B']
331	ARC25015.1	-7.6	-13.8911	-1.3089	Reject H0	0.011482	1 & 12	acylneuraminate cytidylyltransferase [Streptococcus sp. 'group B']
332	ARC25067.1	-7.8	-14.0911	-1.5089	Reject H0	0.008987	1 & 17	uracil-DNA glycosylase [Streptococcus sp. 'group B']
333	ARC24477.1	-8.5	-14.9545	-2.04547	Reject H0	0.004854	1 & 17	CHAP domain-containing protein [Streptococcus sp. 'group B']
334	ARC24802.1	8.25	1.5393	14.9607	Reject H0	0.009748	1 & 17	L-lactate dehydrogenase [Streptococcus sp. 'group B']
335	ARC24763.1	-7.5	-14.1439	-0.85615	Reject H0	0.020648	1 & 12	Mur ligase family protein [Streptococcus sp. 'group B']
336	ARC24286.1	-6.9	-13.5439	-0.25615	Reject H0	0.038726	1 & 12	aspartate kinase [Streptococcus sp. 'group B']
337	ARC24286.1	-7.1	-13.7439	-0.45615	Reject H0	0.031552	1 & 17	aspartate kinase [Streptococcus sp. 'group B']
338	ARC24083.1	-6.6	-13.1688	-0.03122	Reject H0	0.04847	1 & 17	L-lactate dehydrogenase [Streptococcus sp. 'group B']
339	ARC24281.1	-8.2	-14.7688	-1.63122	Reject H0	0.008411	1 & 12	cysteine synthase A [Streptococcus sp. 'group B']
340	ARC25179.1	-8.3	-14.7545	-1.84547	Reject H0	0.006242	1 & 12	UDP-N-acetylmuramoyl-L-alanyl-D-glutamate--L-lysine ligase [Streptococcus sp. 'group B']
341	ARC24670.1	-6.8	-13.0911	-0.5089	Reject H0	0.028991	1 & 17	GntP family permease [Streptococcus sp. 'group B']
342	ARC25241.1	-8.5	-15.1439	-1.85615	Reject H0	0.006578	1 & 17	NAD(P)H-dependent oxidoreductase [Streptococcus sp. 'group B']
343	ARC24506.1	6.625	0.17047	13.0795	Reject H0	0.042007	1 & 12	zinc ABC transporter substrate-binding protein AdcA [Streptococcus sp. 'group B']
344	ARC24483.1	-6.6	-12.8911	-0.3089	Reject H0	0.036063	1 & 17	dihydroorotate oxidase [Streptococcus sp. 'group B']
345	ARC24860.1	-7	-12.7645	-1.23549	Reject H0	0.010945	1 & 17	hypothetical protein A6J68_06620 [Streptococcus sp. 'group B']
346	ARC24860.1	-7	-12.4348	-1.56517	Reject H0	0.006139	12 & 17	hypothetical protein A6J68_06620 [Streptococcus sp. 'group B']
347	ARC24439.1	-7	-12.7645	-1.23549	Reject H0	0.010945	1 & 17	hypothetical protein A6J68_04185 [Streptococcus sp. 'group B']
348	ARC24439.1	-7	-12.4348	-1.56517	Reject H0	0.006139	12 & 17	hypothetical protein A6J68_04185 [Streptococcus sp. 'group B']
349	ARC25321.1	-7.5	-14.1439	-0.85615	Reject H0	0.020648	1 & 12	thymidylate kinase [Streptococcus sp. 'group B']
350	ARC25062.1	-6.8	-13.3688	-0.23122	Reject H0	0.039609	1 & 17	GTPase HflX [Streptococcus sp. 'group B']
351	ARC24251.1	-7.6	-14.1688	-1.03122	Reject H0	0.016827	1 & 12	class I SAM-dependent RNA methyltransferase [Streptococcus sp. 'group B']
352	ARC24809.1	-6.4	-12.4663	-0.33366	Reject H0	0.034645	1 & 17	GntR family transcriptional regulator [Streptococcus sp. 'group B']
353	ARC25180.1	-6	-11.4348	-0.56517	Reject H0	0.024658	12 & 17	ABC transporter ATP-binding protein [Streptococcus sp. 'group B']
354	ARC23948.1	-6.6	-13.1688	-0.03122	Reject H0	0.04847	1 & 17	sugar transporter [Streptococcus sp. 'group B']
355	ARC24315.1	-7.2	-13.4911	-0.9089	Reject H0	0.01844	1 & 17	LytR family transcriptional regulator [Streptococcus sp. 'group B']
356	ARC24100.1	-7	-12.7645	-1.23549	Reject H0	0.010945	1 & 17	ABC transporter permease [Streptococcus sp. 'group B']
357	ARC24100.1	-7	-12.4348	-1.56517	Reject H0	0.006139	12 & 17	ABC transporter permease [Streptococcus sp. 'group B']
358	ARC24877.1	-7.4	-13.9688	-0.83122	Reject H0	0.020995	1 & 12	formate--tetrahydrofolate ligase [Streptococcus sp. 'group B']
359	ARC25427.1	-6.6	-13.1688	-0.03122	Reject H0	0.04847	1 & 12	mannose-6-phosphate isomerase, class I [Streptococcus sp. 'group B']
360	ARC25475.1	-6.5	-12.9545	-0.04547	Reject H0	0.047747	1 & 17	thiol reductant ABC exporter subunit CydC [Streptococcus sp. 'group B']
361	ARC24495.1	-5.8	-11.5645	-0.03549	Reject H0	0.048026	1 & 17	3-oxoacyl-ACP reductase [Streptococcus sp. 'group B']
362	ARC24424.1	-7	-12.7645	-1.23549	Reject H0	0.010945	1 & 17	exodeoxyribonuclease VII large subunit [Streptococcus sp. 'group B']
363	ARC24424.1	-7	-12.4348	-1.56517	Reject H0	0.006139	12 & 17	exodeoxyribonuclease VII large subunit [Streptococcus sp. 'group B']
364	AVH83489.1	-7.1	-13.5545	-0.64547	Reject H0	0.025362	1 & 17	hypothetical protein A6J68_10580 [Streptococcus sp. 'group B']
365	ARC24096.1	-6.8	-13.0911	-0.5089	Reject H0	0.028991	1 & 12	Fe-S cluster assembly protein SufB [Streptococcus sp. 'group B']
366	ARC24208.1	-7.3	-13.3663	-1.23366	Reject H0	0.011899	1 & 17	hypothetical protein A6J68_02805 [Streptococcus sp. 'group B']
367	ARC24208.1	-6.2	-11.9194	-0.4806	Reject H0	0.028365	12 & 17	hypothetical protein A6J68_02805 [Streptococcus sp. 'group B']
368	ARC24654.1	-7.3	-13.0194	-1.5806	Reject H0	0.006739	12 & 17	hypothetical protein A6J68_05445 [Streptococcus sp. 'group B']
369	ARC25219.1	-8.4	-14.9688	-1.83122	Reject H0	0.00661	1 & 12	4-alpha-glucanotransferase [Streptococcus sp. 'group B']
370	ARC24879.1	-6.7	-13.1545	-0.24547	Reject H0	0.038863	1 & 17	deacetylase SIR2 [Streptococcus sp. 'group B']
371	ARC24384.1	7.65	1.19547	14.1045	Reject H0	0.013646	1 & 12	bacteriocin transport accessory protein [Streptococcus sp. 'group B']
372	ARC25203.1	-6	-11.9313	-0.0687	Reject H0	0.046343	12 & 17	LicD family protein [Streptococcus sp. 'group B']
373	ARC24471.1	-5.6	-10.9634	-0.23661	Reject H0	0.037301	1 & 17	phage tail protein [Streptococcus sp. 'group B']
374	ARC24471.1	-5.6	-10.6567	-0.54335	Reject H0	0.024061	12 & 17	phage tail protein [Streptococcus sp. 'group B']
375	ARC24861.1	-5.6	-10.9634	-0.23661	Reject H0	0.037301	1 & 17	type VII secretion protein EssB [Streptococcus sp. 'group B']
376	ARC24861.1	-5.6	-10.6567	-0.54335	Reject H0	0.024061	12 & 17	type VII secretion protein EssB [Streptococcus sp. 'group B']
377	ARC25371.1	-7.6	-13.8911	-1.3089	Reject H0	0.011482	1 & 17	ribosomal RNA small subunit methyltransferase G [Streptococcus sp. 'group B']
378	ARC24456.1	-7	-12.7645	-1.23549	Reject H0	0.010945	1 & 17	terminase small subunit [Streptococcus sp. 'group B']
379	ARC24456.1	-7	-12.4348	-1.56517	Reject H0	0.006139	12 & 17	terminase small subunit [Streptococcus sp. 'group B']
380	ARC23837.1	-7	-12.7645	-1.23549	Reject H0	0.010945	1 & 17	glycosyl hydrolase family 8 [Streptococcus sp. 'group B']
381	ARC23837.1	-7	-12.4348	-1.56517	Reject H0	0.006139	12 & 17	glycosyl hydrolase family 8 [Streptococcus sp. 'group B']
382	ARC25073.1	-6.6	-12.8911	-0.3089	Reject H0	0.036063	1 & 17	phage tail protein [Streptococcus sp. 'group B']
383	ARC25020.1	-5.8	-11.2348	-0.36517	Reject H0	0.031872	12 & 17	capsular biosynthesis protein [Streptococcus sp. 'group B']
384	ARC24273.1	-8.5	-14.9545	-2.04547	Reject H0	0.004854	1 & 12	DeoR/GlpR transcriptional regulator [Streptococcus sp. 'group B']
385	ARC24504.1	-6.6	-12.8911	-0.3089	Reject H0	0.036063	1 & 17	DNA-binding protein WhiA [Streptococcus sp. 'group B']
386	ARC25523.1	-6.7	-12.4194	-0.9806	Reject H0	0.015122	12 & 17	two-component sensor histidine kinase [Streptococcus sp. 'group B']
387	ARC24836.1	-6.5	-12.5663	-0.43366	Reject H0	0.030942	1 & 17	bifunctional riboflavin kinase/FAD synthetase [Streptococcus sp. 'group B']
388	ARC25105.1	-7	-12.7645	-1.23549	Reject H0	0.010945	1 & 17	type 2 isopentenyl-diphosphate Delta-isomerase [Streptococcus sp. 'group B']
389	ARC25105.1	-7	-12.4348	-1.56517	Reject H0	0.006139	12 & 17	type 2 isopentenyl-diphosphate Delta-isomerase [Streptococcus sp. 'group B']
390	ARC25139.1	-5.8	-11.5645	-0.03549	Reject H0	0.048026	1 & 17	permease [Streptococcus sp. 'group B']
391	ARC25430.1	-5.6	-10.9634	-0.23661	Reject H0	0.037301	1 & 17	sucrose-6-phosphate hydrolase [Streptococcus sp. 'group B']
392	ARC25430.1	-5.6	-10.6567	-0.54335	Reject H0	0.024061	12 & 17	sucrose-6-phosphate hydrolase [Streptococcus sp. 'group B']
393	ARC25087.1	-5.6	-10.9634	-0.23661	Reject H0	0.037301	1 & 17	DNA (cytosine-5-)-methyltransferase [Streptococcus sp. 'group B']
394	ARC25087.1	-5.6	-10.6567	-0.54335	Reject H0	0.024061	12 & 17	DNA (cytosine-5-)-methyltransferase [Streptococcus sp. 'group B']
395	ARC25548.1	-6.4	-12.4663	-0.33366	Reject H0	0.034645	1 & 17	hypothetical protein A6J68_10550 [Streptococcus sp. 'group B']
396	ARC24230.1	-7	-12.7645	-1.23549	Reject H0	0.010945	1 & 17	ABC transporter permease [Streptococcus sp. 'group B']
397	ARC24230.1	-7	-12.4348	-1.56517	Reject H0	0.006139	12 & 17	ABC transporter permease [Streptococcus sp. 'group B']
398	ARC24005.1	-7	-12.7645	-1.23549	Reject H0	0.010945	1 & 17	hypothetical protein A6J68_01440 [Streptococcus sp. 'group B']
399	ARC24005.1	-7	-12.4348	-1.56517	Reject H0	0.006139	12 & 17	hypothetical protein A6J68_01440 [Streptococcus sp. 'group B']
400	ARC24497.1	-6.8	-13.0911	-0.5089	Reject H0	0.028991	1 & 12	pyridoxal phosphate-dependent aminotransferase [Streptococcus sp. 'group B']
401	AVH83459.1	-6.4	-12.4663	-0.33366	Reject H0	0.034645	1 & 12	DUF1836 domain-containing protein [Streptococcus sp. 'group B']
402	ARC25328.1	-7	-12.7645	-1.23549	Reject H0	0.010945	1 & 17	branched-chain amino acid ABC transporter substrate-binding protein [Streptococcus sp. 'group B']
403	ARC25328.1	-7	-12.4348	-1.56517	Reject H0	0.006139	12 & 17	branched-chain amino acid ABC transporter substrate-binding protein [Streptococcus sp. 'group B']
404	ARC24457.1	-7	-12.7645	-1.23549	Reject H0	0.010945	1 & 17	PBSX family phage terminase large subunit [Streptococcus sp. 'group B']
405	ARC24457.1	-7	-12.4348	-1.56517	Reject H0	0.006139	12 & 17	PBSX family phage terminase large subunit [Streptococcus sp. 'group B']
406	ARC25021.1	-7	-12.7645	-1.23549	Reject H0	0.010945	1 & 17	glycosyltransferase family 2 protein [Streptococcus sp. 'group B']
407	ARC25021.1	-7	-12.4348	-1.56517	Reject H0	0.006139	12 & 17	glycosyltransferase family 2 protein [Streptococcus sp. 'group B']
408	ARC25059.1	-5.6	-10.9634	-0.23661	Reject H0	0.037301	1 & 12	SDR family NAD(P)-dependent oxidoreductase [Streptococcus sp. 'group B']
409	ARC25059.1	5.6	0.54335	10.6567	Reject H0	0.024061	12 & 17	SDR family NAD(P)-dependent oxidoreductase [Streptococcus sp. 'group B']
410	ARC24391.1	-5.6	-10.9634	-0.23661	Reject H0	0.037301	1 & 17	VanZ family protein [Streptococcus sp. 'group B']
411	ARC24391.1	-5.6	-10.6567	-0.54335	Reject H0	0.024061	12 & 17	VanZ family protein [Streptococcus sp. 'group B']
412	ARC24611.1	-5.6	-10.9634	-0.23661	Reject H0	0.037301	1 & 17	signal recognition particle-docking protein FtsY [Streptococcus sp. 'group B']
413	ARC24611.1	-5.6	-10.6567	-0.54335	Reject H0	0.024061	12 & 17	signal recognition particle-docking protein FtsY [Streptococcus sp. 'group B']
